# Supplementary material for: Genetic trends and trade-offs between growth and reproductive traits in a Nellore herd
Source: PLoS One. 2018 Aug 16;13(8):e0201392. doi: 10.1371/journal.pone.0201392 (PMC6095503; doi:10.1371/journal.pone.0201392)
Supplement: S1 Data — (XLSX) [file pone.0201392.s001.xlsx]

## Sheet: layout
database
animal	column with animal id information
dam	column with dam id information
FE_BW120	column with fixed effect of managementg group of the animal on the weighting at 120 days of age information
FE_BW205	column with fixed effect of managementg group of the animal on the weighting at 205 days of age information
EC_CI1	column with fixed effect group at calving for first calving interval information
EB_CI1	column with fixed effect group at birth for first calving interval information
EC_CI2	column with fixed effect group at calving for second calving interval information
EB_CI2	column with fixed effect group at birth for second calving interval information
EC_CI3	column with fixed effect group at calving for third calving interval information
EB_CI3	column with fixed effect group at birth for third calving interval information
EC_CI4	column with fixed effect group at calving for fourth calving interval information
EB_CI4	column with fixed effect group at birth for fourth calving interval information
BW120	column with weight at 120 days of age information
BW205	column with weight at 205 days of age information
CI1	column with first calving interval information
CI2	column with second calving interval information
CI3	column with third calving interval information
CI4	column with fourth calving interval information
Relationship matrix
animal	column with animal id information
sire	column with sire id information
dam	column with dam id information

## Sheet: database
animal	dam	FE_BW120	FE_BW205	EC_CI1	EB_CI1	EC_CI2	EB_CI2	EC_CI3	EB_CI3	EC_CI4	EB_CI4	BW120	BW205	CI1	CI2	CI3	CI4
2219	1633	0	2686	0	0	0	0	0	0	0	0	0	196.21	0	0	0	0
2220	1640	0	2687	199711	199410	199811	199410	199911	199410	200012	199410	0	193.5	363	366	388	328
2221	1651	0	2687	199711	199411	199811	199411	199912	199411	200011	199411	0	147.15	360	401	357	377
2222	1655	0	2704	0	0	0	0	0	0	0	0	0	147.24	0	0	0	0
2223	1658	0	2703	0	0	0	0	0	0	0	0	0	169.48	0	0	0	0
2224	1680	0	2703	0	0	0	0	0	0	0	0	0	122.15	0	0	0	0
2225	1697	0	0	199801	199502	199901	199502	0	0	0	0	0	0	373	435	0	0
2227	1632	2716	2720	0	0	0	0	0	0	0	0	128.45	193.56	0	0	0	0
2228	1635	2713	2731	0	0	0	0	0	0	0	0	107.93	159.34	0	0	0	0
2229	1704	2712	2730	0	0	0	0	0	0	0	0	131.46	179.27	0	0	0	0
2230	1633	2717	2721	0	0	0	0	0	0	0	0	132.59	193.87	0	0	0	0
2231	1636	0	2738	0	0	0	0	0	0	0	0	0	154.04	0	0	0	0
2232	1660	2728	2737	0	0	0	0	0	0	0	0	135	178.28	0	0	0	0
2233	1632	2754	2781	0	0	0	0	0	0	0	0	115.08	146.49	0	0	0	0
2235	1659	2754	2787	0	0	0	0	0	0	0	0	137.43	194.43	0	0	0	0
2236	1674	2770	2789	0	0	0	0	0	0	0	0	134.99	184.61	0	0	0	0
2237	1669	2769	2799	0	0	0	0	0	0	0	0	142.62	168.54	0	0	0	0
2238	1633	2769	2799	0	0	0	0	0	0	0	0	125.61	146.04	0	0	0	0
2239	1645	2821	0	200002	199711	200111	199711	200209	199711	200310	199711	142	0	621	330	390	356
2240	1710	2822	2838	0	0	0	0	0	0	0	0	120.23	187.02	0	0	0	0
2241	1656	2819	0	200011	199712	200410	199712	200512	199712	200708	199712	115.4	0	1433	440	595	454
2884	2268	0	2686	0	0	0	0	0	0	0	0	0	209.38	0	0	0	0
2885	2269	0	2688	0	0	0	0	0	0	0	0	0	188.41	0	0	0	0
2886	2270	0	2689	0	0	0	0	0	0	0	0	0	187.8	0	0	0	0
2887	2271	0	2687	0	0	0	0	0	0	0	0	0	150.49	0	0	0	0
2888	2272	0	2689	0	0	0	0	0	0	0	0	0	141.25	0	0	0	0
2889	2273	0	2689	199710	199409	199810	199409	199911	199409	200012	199409	0	201.81	385	386	402	326
2891	2275	0	2687	0	0	0	0	0	0	0	0	0	185.28	0	0	0	0
2892	2276	0	2688	0	0	0	0	0	0	0	0	0	217.2	0	0	0	0
2893	2279	0	2689	0	0	0	0	0	0	0	0	0	161.42	0	0	0	0
2894	1634	0	2687	199803	199410	0	0	0	0	0	0	0	172.72	1145	0	0	0
2896	2283	0	2689	199703	199410	199810	199410	199911	199410	200110	199410	0	195.47	575	400	676	486
2897	2285	0	2686	0	0	0	0	0	0	0	0	0	196.04	0	0	0	0
2898	1275	0	2687	199710	199410	199812	199410	200001	199410	0	0	0	186.6	424	393	656	0
2899	2287	0	2686	0	0	0	0	0	0	0	0	0	186.6	0	0	0	0
2900	2290	0	2687	199709	199410	199902	199410	0	0	0	0	0	198.07	497	651	0	0
2901	2291	0	2686	0	0	0	0	0	0	0	0	0	186.82	0	0	0	0
2902	2292	0	2688	0	0	0	0	0	0	0	0	0	219.59	0	0	0	0
2903	2293	0	2689	199709	199410	199811	199410	200001	199410	200012	199410	0	156.86	414	417	334	355
2904	1639	0	2687	0	0	0	0	0	0	0	0	0	140.72	0	0	0	0
2905	2295	0	2687	0	0	0	0	0	0	0	0	0	162.23	0	0	0	0
2906	2296	0	2688	0	0	0	0	0	0	0	0	0	188.34	0	0	0	0
2907	1642	0	2686	0	0	0	0	0	0	0	0	0	200.78	0	0	0	0
2908	2299	0	2687	199801	199410	199811	199410	200011	199410	0	0	0	181.7	318	739	1069	0
2909	1643	0	2686	0	0	0	0	0	0	0	0	0	154.19	0	0	0	0
2910	2300	0	2689	199710	199410	199812	199410	199911	199410	200101	199410	0	191.5	434	318	433	707
2911	2301	0	2688	0	0	0	0	0	0	0	0	0	197.83	0	0	0	0
2912	2303	0	2689	0	0	0	0	0	0	0	0	0	206.67	0	0	0	0
2913	2304	0	2686	0	0	0	0	0	0	0	0	0	200.35	0	0	0	0
2915	2306	0	2686	0	0	0	0	0	0	0	0	0	158.67	0	0	0	0
2916	2307	0	2688	0	0	0	0	0	0	0	0	0	210.86	0	0	0	0
2917	2309	0	2687	0	0	0	0	0	0	0	0	0	176.4	0	0	0	0
2918	1276	0	2686	0	0	0	0	0	0	0	0	0	196.05	0	0	0	0
2920	2311	0	2687	199703	199410	199811	199410	199911	199410	200101	199410	0	187.92	610	380	402	329
2921	2312	0	2688	0	0	0	0	0	0	0	0	0	234.1	0	0	0	0
2922	2313	0	2688	0	0	0	0	0	0	0	0	0	160.83	0	0	0	0
2923	2315	0	2687	0	0	0	0	0	0	0	0	0	171.61	0	0	0	0
2924	2316	0	2686	0	0	0	0	0	0	0	0	0	188.5	0	0	0	0
2926	2320	0	2687	199712	199410	199812	199410	200010	199410	0	0	0	179.3	364	676	414	0
2927	2322	0	2686	0	0	0	0	0	0	0	0	0	196	0	0	0	0
2929	2326	0	2689	0	0	0	0	0	0	0	0	0	231.9	0	0	0	0
2931	1646	0	2686	0	0	0	0	0	0	0	0	0	183.3	0	0	0	0
2932	1647	0	2686	0	0	0	0	0	0	0	0	0	192.45	0	0	0	0
2934	2330	0	2687	0	0	0	0	0	0	0	0	0	152.29	0	0	0	0
2935	2331	0	2687	0	0	0	0	0	0	0	0	0	183.78	0	0	0	0
2936	1648	0	2687	199711	199411	199902	199411	200001	199411	0	0	0	163.92	447	329	666	0
2937	2332	0	0	199711	199411	199811	199411	0	0	0	0	0	0	364	784	0	0
2938	1649	0	2689	199711	199411	199811	199411	200001	199411	200110	199411	0	172.01	366	451	619	790
2939	2333	0	2689	199710	199411	199811	199411	200010	199411	200110	199411	0	174.22	401	681	377	806
2940	2335	0	2687	199802	199411	199902	199411	0	0	0	0	0	185.93	380	694	0	0
2941	2336	0	0	199710	199411	199810	199411	199911	199411	200101	199411	0	0	369	405	417	356
2942	2337	0	2686	0	0	0	0	0	0	0	0	0	193.03	0	0	0	0
2943	2338	0	2686	0	0	0	0	0	0	0	0	0	178.29	0	0	0	0
2944	2339	0	2688	0	0	0	0	0	0	0	0	0	169.34	0	0	0	0
2945	2341	0	2688	0	0	0	0	0	0	0	0	0	177.7	0	0	0	0
2946	2342	0	2687	199711	199411	199910	199411	200011	199411	200112	199411	0	145.44	694	404	380	378
2947	2343	0	2686	0	0	0	0	0	0	0	0	0	188.16	0	0	0	0
2948	1650	0	2686	0	0	0	0	0	0	0	0	0	199.95	0	0	0	0
2949	2344	0	2687	0	0	0	0	0	0	0	0	0	144.84	0	0	0	0
2950	2345	0	2688	0	0	0	0	0	0	0	0	0	204.07	0	0	0	0
2951	2347	0	2687	0	0	0	0	0	0	0	0	0	190.55	0	0	0	0
2952	2348	0	2686	0	0	0	0	0	0	0	0	0	217.68	0	0	0	0
2953	2350	0	2692	0	0	0	0	0	0	0	0	0	192.64	0	0	0	0
2955	2352	0	2687	199710	199411	199811	199411	0	0	0	0	0	191.07	399	734	0	0
2956	2353	0	0	199710	199411	199912	199411	0	0	0	0	0	0	771	667	0	0
2958	2355	0	2688	0	0	0	0	0	0	0	0	0	169.6	0	0	0	0
2960	2357	0	2687	0	0	0	0	0	0	0	0	0	168.92	0	0	0	0
2961	2358	0	2686	0	0	0	0	0	0	0	0	0	203.38	0	0	0	0
2964	2362	0	2689	0	0	0	0	0	0	0	0	0	179.09	0	0	0	0
2965	2363	0	2689	199703	199411	0	0	0	0	0	0	0	204.4	556	0	0	0
2966	1654	0	2686	0	0	0	0	0	0	0	0	0	206.34	0	0	0	0
2967	2364	0	2688	0	0	0	0	0	0	0	0	0	183.28	0	0	0	0
2968	2365	0	2686	0	0	0	0	0	0	0	0	0	168.67	0	0	0	0
2969	2366	0	2686	0	0	0	0	0	0	0	0	0	195.02	0	0	0	0
2970	2367	0	2686	0	0	0	0	0	0	0	0	0	198.12	0	0	0	0
2971	2368	0	2687	0	0	0	0	0	0	0	0	0	173.38	0	0	0	0
2973	2369	0	2703	0	0	0	0	0	0	0	0	0	157.01	0	0	0	0
2974	2370	0	2703	0	0	0	0	0	0	0	0	0	160.68	0	0	0	0
2975	2371	0	2703	0	0	0	0	0	0	0	0	0	178.16	0	0	0	0
2976	2373	0	0	199711	199411	199810	199411	199911	199411	200111	199411	0	0	343	392	709	391
2977	1656	0	2687	0	0	0	0	0	0	0	0	0	162.77	0	0	0	0
2978	2374	0	2704	0	0	0	0	0	0	0	0	0	145.02	0	0	0	0
2979	2375	0	2704	199712	199411	199812	199411	200001	199411	200011	199411	0	174.77	369	403	320	364
2980	1657	0	2703	0	0	0	0	0	0	0	0	0	150.08	0	0	0	0
2981	2376	0	2704	199710	199411	199811	199411	200010	199411	0	0	0	177.54	399	701	389	0
2982	2377	0	2703	0	0	0	0	0	0	0	0	0	150.59	0	0	0	0
2983	2378	0	2703	0	0	0	0	0	0	0	0	0	176.43	0	0	0	0
2984	1660	0	2706	199710	199411	199811	199411	200001	199411	200101	199411	0	150.45	402	415	381	581
2985	2379	0	2698	0	0	0	0	0	0	0	0	0	153.38	0	0	0	0
2986	2380	0	2704	0	0	0	0	0	0	0	0	0	152	0	0	0	0
2987	2381	0	2701	0	0	0	0	0	0	0	0	0	222.85	0	0	0	0
2988	2382	0	2704	0	0	0	0	0	0	0	0	0	164.04	0	0	0	0
2990	2384	0	2703	0	0	0	0	0	0	0	0	0	188.31	0	0	0	0
2991	2385	0	2703	0	0	0	0	0	0	0	0	0	153.39	0	0	0	0
2992	2386	0	2704	0	0	0	0	0	0	0	0	0	134.63	0	0	0	0
2993	2387	0	2706	199710	199411	199812	199411	200011	199411	200212	199411	0	174.45	423	701	746	402
2994	2388	0	2701	0	0	0	0	0	0	0	0	0	186.05	0	0	0	0
2995	2389	0	2703	0	0	0	0	0	0	0	0	0	162.21	0	0	0	0
2996	2390	0	2704	0	0	0	0	0	0	0	0	0	126.85	0	0	0	0
2997	2391	0	2702	0	0	0	0	0	0	0	0	0	112.42	0	0	0	0
2998	2392	0	2703	0	0	0	0	0	0	0	0	0	173.48	0	0	0	0
3000	2394	0	2706	199801	199412	199811	199412	199912	199412	200012	199412	0	99.52	316	373	368	371
3001	2395	0	2699	0	0	0	0	0	0	0	0	0	159.47	0	0	0	0
3002	1665	0	2704	199710	199412	199811	199412	199912	199412	200011	199412	0	165.27	392	400	344	355
3003	2397	0	2704	0	0	0	0	0	0	0	0	0	158.57	0	0	0	0
3004	2398	0	2704	199710	199412	199810	199412	200001	199412	200110	199412	0	150.48	373	459	628	415
3005	2399	0	2699	199711	199412	199910	199412	200012	199412	200111	199412	0	146.25	719	430	331	750
3007	2401	0	2703	0	0	0	0	0	0	0	0	0	148.11	0	0	0	0
3008	2402	0	2706	0	0	0	0	0	0	0	0	0	119.82	0	0	0	0
3009	2404	0	2705	0	0	0	0	0	0	0	0	0	162.18	0	0	0	0
3010	2405	0	2704	199709	199412	199811	199412	0	0	0	0	0	157.56	406	746	0	0
3011	2407	0	2699	0	0	0	0	0	0	0	0	0	172.36	0	0	0	0
3012	2410	0	2703	0	0	0	0	0	0	0	0	0	146.39	0	0	0	0
3013	1667	0	2705	0	0	0	0	0	0	0	0	0	160.39	0	0	0	0
3014	2411	0	2708	199712	199412	199812	199412	199911	199412	200112	199412	0	150.23	370	343	744	732
3015	2412	0	2701	0	0	0	0	0	0	0	0	0	177.65	0	0	0	0
3017	1668	0	2704	0	0	0	0	0	0	0	0	0	133.44	0	0	0	0
3018	1669	0	2705	0	0	0	0	0	0	0	0	0	161.31	0	0	0	0
3021	2416	0	2704	199711	199412	0	0	0	0	0	0	0	160.59	360	0	0	0
3022	2417	0	2706	0	0	0	0	0	0	0	0	0	144.14	0	0	0	0
3023	2419	0	2699	199710	199412	199812	199412	200010	199412	200111	199412	0	170.31	424	670	398	1069
3024	2420	0	2703	0	0	0	0	0	0	0	0	0	155.84	0	0	0	0
3025	1672	0	2699	0	0	0	0	0	0	0	0	0	171.73	0	0	0	0
3026	2423	0	2704	0	0	0	0	0	0	0	0	0	146.56	0	0	0	0
3027	2424	0	2706	199711	199412	199811	199412	200001	199412	200101	199412	0	180.05	367	423	365	617
3028	2425	0	2703	0	0	0	0	0	0	0	0	0	190.21	0	0	0	0
3029	1673	0	2704	199710	199412	199810	199412	200001	199412	200012	199412	0	127.6	369	438	341	363
3030	1674	0	2703	0	0	0	0	0	0	0	0	0	166.81	0	0	0	0
3031	2427	0	2703	0	0	0	0	0	0	0	0	0	138.51	0	0	0	0
3032	2428	0	2704	0	0	0	0	0	0	0	0	0	168.07	0	0	0	0
3033	2430	0	2705	0	0	0	0	0	0	0	0	0	138.51	0	0	0	0
3034	1676	0	2704	0	0	0	0	0	0	0	0	0	148.89	0	0	0	0
3036	2435	0	2706	0	0	0	0	0	0	0	0	0	169.34	0	0	0	0
3037	1677	0	2703	0	0	0	0	0	0	0	0	0	120	0	0	0	0
3038	1678	0	2699	0	0	0	0	0	0	0	0	0	129.51	0	0	0	0
3039	2436	0	2703	0	0	0	0	0	0	0	0	0	130.46	0	0	0	0
3040	1679	0	2704	0	0	0	0	0	0	0	0	0	151.81	0	0	0	0
3041	2441	0	2704	0	0	0	0	0	0	0	0	0	98	0	0	0	0
3042	2442	0	2703	0	0	0	0	0	0	0	0	0	188.88	0	0	0	0
3043	2443	0	2703	0	0	0	0	0	0	0	0	0	163.08	0	0	0	0
3044	2445	0	2703	0	0	0	0	0	0	0	0	0	156.95	0	0	0	0
3045	1681	0	2699	199802	199412	0	0	0	0	0	0	0	143.65	650	0	0	0
3046	2458	0	2696	0	0	0	0	0	0	0	0	0	183.9	0	0	0	0
3047	2464	0	2698	0	0	0	0	0	0	0	0	0	195.6	0	0	0	0
3048	1685	0	2698	0	0	0	0	0	0	0	0	0	149.19	0	0	0	0
3049	2483	0	2699	0	0	0	0	0	0	0	0	0	163.89	0	0	0	0
3050	1691	0	2704	0	0	0	0	0	0	0	0	0	108.85	0	0	0	0
3051	2500	0	2705	0	0	0	0	0	0	0	0	0	165.83	0	0	0	0
3052	2506	0	2707	0	0	0	0	0	0	0	0	0	180.56	0	0	0	0
3053	1696	2699	0	0	0	0	0	0	0	0	0	95.75	0	0	0	0	0
3054	2508	0	0	199808	199502	0	0	0	0	0	0	0	0	608	0	0	0
3055	2509	0	0	199801	199503	199901	199503	200001	199501	0	0	0	0	360	358	425	0
3056	2511	0	0	199803	199503	0	0	0	0	0	0	0	0	679	0	0	0
3057	2293	2719	0	199808	199510	199910	199510	0	0	0	0	127.75	0	401	734	0	0
3058	2274	2712	2730	0	0	0	0	0	0	0	0	122.31	175.13	0	0	0	0
3059	2513	2717	0	0	0	0	0	0	0	0	0	96.22	0	0	0	0	0
3060	1642	2713	0	0	0	0	0	0	0	0	0	134.68	0	0	0	0	0
3061	2514	2717	2721	0	0	0	0	0	0	0	0	129.17	172.11	0	0	0	0
3062	2268	2717	2721	0	0	0	0	0	0	0	0	123.47	174.33	0	0	0	0
3064	2516	2719	2723	199809	199510	199909	199510	200101	199510	200112	199510	124.43	207.96	363	511	329	360
3065	2518	0	2731	0	0	0	0	0	0	0	0	0	169.17	0	0	0	0
3066	2315	2716	2720	0	0	0	0	0	0	0	0	127.39	195.95	0	0	0	0
3067	2283	2719	2723	0	0	0	0	0	0	0	0	116.06	169.85	0	0	0	0
3068	2520	2713	2731	0	0	0	0	0	0	0	0	126.72	190.6	0	0	0	0
3069	2402	2713	2731	0	0	0	0	0	0	0	0	105.3	143.63	0	0	0	0
3070	1702	2713	2731	0	0	0	0	0	0	0	0	103.18	156.09	0	0	0	0
3071	2521	2713	2731	199810	199511	199910	199511	0	0	0	0	129.55	182.33	354	456	0	0
3072	2522	2713	2731	199810	199511	0	0	0	0	0	0	138.64	187.56	342	0	0	0
3073	2524	2713	2731	199809	199511	199911	199511	200101	199511	0	0	114.54	164.55	419	424	589	0
3074	2427	2717	2721	199809	199511	199908	199511	200012	199511	200112	199511	147.52	219.09	340	480	375	376
3075	2525	2716	2720	0	0	0	0	0	0	0	0	146.63	129.52	0	0	0	0
3076	2363	2719	2723	199809	199511	199911	199511	200110	199511	200301	199511	138.47	200	436	680	465	334
3077	2299	2716	2720	0	0	0	0	0	0	0	0	104.18	180.75	0	0	0	0
3079	1703	2712	2730	0	0	0	0	0	0	0	0	143.39	199.86	0	0	0	0
3080	2533	2713	2731	0	0	0	0	0	0	0	0	126.68	178.52	0	0	0	0
3081	2534	2718	2722	0	0	0	0	0	0	0	0	150.93	221.74	0	0	0	0
3082	2536	2718	2722	0	0	0	0	0	0	0	0	148.44	223.49	0	0	0	0
3083	2323	2716	2720	0	0	0	0	0	0	0	0	125.24	187.37	0	0	0	0
3085	2346	2712	2730	0	0	0	0	0	0	0	0	103.39	160.64	0	0	0	0
3086	2538	2713	2731	0	0	0	0	0	0	0	0	97.44	128.48	0	0	0	0
3087	1641	2713	2731	0	0	0	0	0	0	0	0	129	137.07	0	0	0	0
3088	2539	2713	2731	0	0	0	0	0	0	0	0	110	151.18	0	0	0	0
3089	2335	2716	2720	0	0	0	0	0	0	0	0	126.77	197.35	0	0	0	0
3090	2324	2713	2731	0	0	0	0	0	0	0	0	111.44	152.49	0	0	0	0
3091	2447	2716	2720	0	0	0	0	0	0	0	0	152.02	214.61	0	0	0	0
3092	2308	2712	2730	0	0	0	0	0	0	0	0	126.43	187.69	0	0	0	0
3093	2544	2716	2730	0	0	0	0	0	0	0	0	129.82	200.83	0	0	0	0
3094	2545	2712	2730	0	0	0	0	0	0	0	0	149.9	190.09	0	0	0	0
3095	1679	2716	2720	0	0	0	0	0	0	0	0	127.33	202.22	0	0	0	0
3096	2466	2716	2733	0	0	0	0	0	0	0	0	127.3	164.84	0	0	0	0
3097	2272	2718	2733	0	0	0	0	0	0	0	0	118.65	158.13	0	0	0	0
3098	2436	0	2721	0	0	0	0	0	0	0	0	0	189.75	0	0	0	0
3099	1677	0	2720	0	0	0	0	0	0	0	0	0	143.61	0	0	0	0
3100	2337	0	2729	199809	199512	200002	199512	200110	199512	0	0	0	164.55	507	621	781	0
3102	2281	0	2738	0	0	0	0	0	0	0	0	0	135.53	0	0	0	0
3103	2467	0	2739	0	0	0	0	0	0	0	0	0	204.56	0	0	0	0
3104	2465	2721	2740	0	0	0	0	0	0	0	0	112.19	133.86	0	0	0	0
3105	2454	2721	2740	0	0	0	0	0	0	0	0	135.5	173.65	0	0	0	0
3106	1667	2728	2737	0	0	0	0	0	0	0	0	120.08	162	0	0	0	0
3107	2559	0	0	199809	199512	199910	199512	200012	199512	200111	199512	0	0	373	433	328	758
3108	1676	2720	2739	0	0	0	0	0	0	0	0	123.89	150.01	0	0	0	0
3109	2443	2720	2739	0	0	0	0	0	0	0	0	113.03	140.05	0	0	0	0
3110	2574	2754	2781	199909	199611	200011	199611	200110	199611	200210	199611	126.14	175.5	410	352	363	350
3111	2502	2754	2783	199911	199611	200110	199611	200311	199611	200511	199611	116.83	164.59	695	759	732	338
3112	2490	2753	2782	0	0	0	0	0	0	0	0	138.44	215.4	0	0	0	0
3113	2514	2753	2780	0	0	0	0	0	0	0	0	143.35	204.41	0	0	0	0
3114	2387	2754	2781	0	0	0	0	0	0	0	0	106.92	158.36	0	0	0	0
3115	2449	2753	2782	0	0	0	0	0	0	0	0	89.25	136.61	0	0	0	0
3116	1710	2752	2779	0	0	0	0	0	0	0	0	109.63	164.16	0	0	0	0
3117	2389	2753	2780	0	0	0	0	0	0	0	0	113.77	169.18	0	0	0	0
3118	2320	2753	2780	0	0	0	0	0	0	0	0	120.17	171.11	0	0	0	0
3119	2394	2753	2780	0	0	0	0	0	0	0	0	115.71	178.6	0	0	0	0
3120	2301	2754	2785	0	0	0	0	0	0	0	0	106.23	152.23	0	0	0	0
3121	2557	2751	2778	0	0	0	0	0	0	0	0	130.18	215.26	0	0	0	0
3122	2297	2753	0	0	0	0	0	0	0	0	0	122.94	0	0	0	0	0
3123	2400	2753	2784	0	0	0	0	0	0	0	0	142.41	203.11	0	0	0	0
3124	2504	2754	2785	0	0	0	0	0	0	0	0	126.47	189.2	0	0	0	0
3125	2424	2754	2781	0	0	0	0	0	0	0	0	127.86	170.3	0	0	0	0
3126	2422	2753	2784	0	0	0	0	0	0	0	0	120.73	173.22	0	0	0	0
3127	2491	2752	2779	0	0	0	0	0	0	0	0	115.2	169.27	0	0	0	0
3128	2575	2753	2780	0	0	0	0	0	0	0	0	113.65	148.66	0	0	0	0
3129	2282	2753	2784	0	0	0	0	0	0	0	0	120.6	186.35	0	0	0	0
3130	2456	2753	2784	0	0	0	0	0	0	0	0	124.55	193.19	0	0	0	0
3131	2406	2754	2785	0	0	0	0	0	0	0	0	94.89	157.59	0	0	0	0
3132	1708	2751	2778	0	0	0	0	0	0	0	0	122.48	196.1	0	0	0	0
3133	2576	2769	2788	0	0	0	0	0	0	0	0	142.25	185.85	0	0	0	0
3134	2361	2769	2792	0	0	0	0	0	0	0	0	137.38	187.68	0	0	0	0
3135	1635	2751	2798	0	0	0	0	0	0	0	0	113.36	147.11	0	0	0	0
3136	2265	2769	2788	0	0	0	0	0	0	0	0	134.13	189.86	0	0	0	0
3137	2322	2769	2788	0	0	0	0	0	0	0	0	127.72	170.42	0	0	0	0
3139	2526	2751	2798	0	0	0	0	0	0	0	0	122.41	151.38	0	0	0	0
3140	2564	2752	2779	0	0	0	0	0	0	0	0	100.41	117.98	0	0	0	0
3141	1702	2752	2779	0	0	0	0	0	0	0	0	102.14	165.33	0	0	0	0
3142	2578	2769	2799	0	0	0	0	0	0	0	0	125	138.58	0	0	0	0
3143	2340	2769	2799	0	0	0	0	0	0	0	0	131.44	153.63	0	0	0	0
3144	2500	2769	2799	0	0	0	0	0	0	0	0	121.66	140.56	0	0	0	0
3145	2272	2770	2793	199910	199612	0	0	0	0	0	0	130.76	171.18	417	0	0	0
3146	2307	2769	2799	0	0	0	0	0	0	0	0	136.27	147.12	0	0	0	0
3147	1650	2764	2791	0	0	0	0	0	0	0	0	106.86	154.83	0	0	0	0
3148	2388	2769	2799	0	0	0	0	0	0	0	0	140	160.79	0	0	0	0
3149	2350	0	2799	0	0	0	0	0	0	0	0	0	165.32	0	0	0	0
3150	2467	2770	2789	199910	199612	0	0	0	0	0	0	137.91	181.11	448	0	0	0
3151	2479	2763	2799	0	0	0	0	0	0	0	0	114.48	149.03	0	0	0	0
3152	1668	2770	2789	0	0	0	0	0	0	0	0	141.56	187.87	0	0	0	0
3154	2337	2763	2799	0	0	0	0	0	0	0	0	137.25	163.24	0	0	0	0
3155	2558	2763	2799	0	0	0	0	0	0	0	0	120	160.54	0	0	0	0
3156	2308	2763	2790	0	0	0	0	0	0	0	0	103.65	132.12	0	0	0	0
3157	2474	2764	2791	0	0	0	0	0	0	0	0	119.14	172.31	0	0	0	0
3158	2450	2763	2790	0	0	0	0	0	0	0	0	82.36	116.26	0	0	0	0
3159	2533	2764	2791	0	0	0	0	0	0	0	0	148.79	200.53	0	0	0	0
3160	2311	2753	2798	0	0	0	0	0	0	0	0	141.96	178.15	0	0	0	0
3161	2549	2753	2798	0	0	0	0	0	0	0	0	115.71	156.02	0	0	0	0
3162	2381	2753	2798	0	0	0	0	0	0	0	0	138.49	176.77	0	0	0	0
3163	1665	2770	2789	0	0	0	0	0	0	0	0	124	168.31	0	0	0	0
3164	2461	2765	2799	0	0	0	0	0	0	0	0	119.14	153.23	0	0	0	0
3166	2468	2767	2796	0	0	0	0	0	0	0	0	103.94	97.58	0	0	0	0
3167	2560	2767	0	0	0	0	0	0	0	0	0	139.53	0	0	0	0	0
3168	2285	0	2803	0	0	0	0	0	0	0	0	0	146.38	0	0	0	0
3169	2359	0	2802	0	0	0	0	0	0	0	0	0	164.43	0	0	0	0
3170	2347	2767	2796	0	0	0	0	0	0	0	0	107.16	90.91	0	0	0	0
3171	2547	2765	2799	0	0	0	0	0	0	0	0	144.22	190.23	0	0	0	0
3172	2581	0	0	200002	199702	0	0	0	0	0	0	0	0	372	0	0	0
3174	2559	0	0	199911	199709	0	0	0	0	0	0	0	0	666	0	0	0
3175	2522	2814	2834	0	0	0	0	0	0	0	0	151.92	238.36	0	0	0	0
3176	2268	2819	0	0	0	0	0	0	0	0	0	135.34	0	0	0	0	0
3177	2378	2819	0	0	0	0	0	0	0	0	0	116.29	0	0	0	0	0
3178	2369	2817	2835	200010	199712	200111	199712	200211	199712	200311	199712	106.39	178.47	400	383	344	356
3179	2518	2817	0	0	0	0	0	0	0	0	0	141.68	0	0	0	0	0
3180	1650	2834	2862	0	0	0	0	0	0	0	0	114.97	150.27	0	0	0	0
3181	2491	2834	2862	0	0	0	0	0	0	0	0	116.71	113.2	0	0	0	0
3182	1639	2836	2862	0	0	0	0	0	0	0	0	91.24	113.01	0	0	0	0
3184	2475	2837	2863	200010	199801	200211	199801	200310	199801	200410	199801	116.96	152.56	751	342	363	421
3185	2463	436	443	200301	199811	200311	199811	0	0	0	0	129.76	199.82	322	338	0	0
3186	2577	115	117	0	0	0	0	0	0	0	0	147.36	227.18	0	0	0	0
3187	1638	2883	2903	0	0	0	0	0	0	0	0	94.32	133.64	0	0	0	0
3189	2400	0	0	200111	199812	200211	199812	200311	199812	0	0	0	0	393	361	667	0
3190	2559	0	0	200112	199909	200301	199909	200410	199909	0	0	0	0	403	629	752	0
3191	2541	351	360	200212	199911	200411	199911	200512	199911	200612	199911	139.14	190.12	700	405	358	382
3192	2400	351	360	0	0	0	0	0	0	0	0	103.58	136.23	0	0	0	0
3193	2266	350	359	0	0	0	0	0	0	0	0	129.4	175.48	0	0	0	0
3194	2440	351	360	0	0	0	0	0	0	0	0	103.25	134.99	0	0	0	0
3195	2264	350	359	0	0	0	0	0	0	0	0	128	187.72	0	0	0	0
3196	2537	364	366	0	0	0	0	0	0	0	0	110.11	157.04	0	0	0	0
3197	2299	373	377	0	0	0	0	0	0	0	0	108.65	166.54	0	0	0	0
3198	2297	386	389	200212	200001	200401	200001	200511	200001	200709	200001	142.23	173.6	391	675	685	423
3199	2515	385	388	0	0	0	0	0	0	0	0	121.37	165.67	0	0	0	0
3200	2350	385	388	0	0	0	0	0	0	0	0	114.71	156.62	0	0	0	0
3201	2458	564	568	200311	200010	0	0	0	0	0	0	108.04	176.51	661	0	0	0
3203	2558	623	627	0	0	0	0	0	0	0	0	130	171.68	0	0	0	0
3204	2554	737	739	0	0	0	0	0	0	0	0	73.31	100.95	0	0	0	0
3205	2524	814	815	0	0	0	0	0	0	0	0	76.3	110	0	0	0	0
3206	2266	935	937	0	0	0	0	0	0	0	0	88.49	135.1	0	0	0	0
3207	2504	935	937	0	0	0	0	0	0	0	0	84.46	143.74	0	0	0	0
3208	2297	816	818	0	0	0	0	0	0	0	0	117.97	188.28	0	0	0	0
3211	2445	819	825	0	0	0	0	0	0	0	0	113.79	173.87	0	0	0	0
3212	2376	848	854	200410	200110	0	0	0	0	0	0	91.33	129.91	708	0	0	0
3213	2280	849	854	0	0	0	0	0	0	0	0	98.41	160.97	0	0	0	0
3214	2506	2921	2934	0	0	0	0	0	0	0	0	182.56	167	0	0	0	0
3215	2303	829	833	0	0	0	0	0	0	0	0	144	136.36	0	0	0	0
3219	2297	1003	1005	0	0	0	0	0	0	0	0	150.83	203.99	0	0	0	0
3221	2378	1101	1102	0	0	0	0	0	0	0	0	74.16	116.64	0	0	0	0
3222	2440	1092	0	0	0	0	0	0	0	0	0	51.3	0	0	0	0	0
3223	2430	1264	0	0	0	0	0	0	0	0	0	134.4	0	0	0	0	0
3224	2463	1241	1244	0	0	0	0	0	0	0	0	108	171.37	0	0	0	0
3225	2220	1260	1261	200801	200510	200908	200510	201011	200510	201209	200510	129.8	212.72	596	443	667	388
3226	2241	1549	1551	0	0	0	0	0	0	0	0	106.92	163.16	0	0	0	0
3228	2241	1754	1755	0	0	0	0	0	0	0	0	126.47	193.56	0	0	0	0
3230	2585	0	0	200001	199801	0	0	0	0	0	0	0	0	640	0	0	0
4154	2267	0	0	199801	199409	0	0	0	0	0	0	0	0	343	0	0	0
4155	3294	0	2686	0	0	0	0	0	0	0	0	0	199.33	0	0	0	0
4158	3295	0	2687	0	0	0	0	0	0	0	0	0	179.19	0	0	0	0
4159	3296	0	2689	199710	199409	199811	199409	200011	199409	0	0	0	136.58	405	732	404	0
4160	3297	0	2687	0	0	0	0	0	0	0	0	0	170.35	0	0	0	0
4161	3298	0	2689	0	0	0	0	0	0	0	0	0	163.8	0	0	0	0
4162	3299	0	2686	0	0	0	0	0	0	0	0	0	156.38	0	0	0	0
4163	3300	0	2686	0	0	0	0	0	0	0	0	0	185.74	0	0	0	0
4164	3301	0	2686	0	0	0	0	0	0	0	0	0	219.77	0	0	0	0
4167	3303	0	2687	0	0	0	0	0	0	0	0	0	162.37	0	0	0	0
4168	3304	0	2687	0	0	0	0	0	0	0	0	0	177.45	0	0	0	0
4169	3305	0	2686	0	0	0	0	0	0	0	0	0	189.97	0	0	0	0
4170	3306	0	2688	0	0	0	0	0	0	0	0	0	209.51	0	0	0	0
4171	3307	0	2688	0	0	0	0	0	0	0	0	0	175.32	0	0	0	0
4172	2274	0	2688	0	0	0	0	0	0	0	0	0	176.86	0	0	0	0
4173	3308	0	2686	0	0	0	0	0	0	0	0	0	201.91	0	0	0	0
4174	3309	0	2689	199801	199409	0	0	0	0	0	0	0	188.75	745	0	0	0
4175	3310	0	2689	0	0	0	0	0	0	0	0	0	184.77	0	0	0	0
4176	2277	0	2688	0	0	0	0	0	0	0	0	0	178.04	0	0	0	0
4177	3311	0	2686	0	0	0	0	0	0	0	0	0	222.74	0	0	0	0
4178	2278	0	2689	199710	199410	199901	199410	200001	199410	200110	199410	0	178.44	452	374	638	792
4179	3312	0	2688	0	0	0	0	0	0	0	0	0	205.83	0	0	0	0
4180	3313	0	2689	199801	199410	0	0	0	0	0	0	0	167.53	377	0	0	0
4181	3314	0	2688	0	0	0	0	0	0	0	0	0	213.44	0	0	0	0
4182	3315	0	2689	199712	199410	199811	199410	199912	199410	200101	199410	0	191.47	359	385	412	364
4183	3317	0	2689	199903	199410	0	0	0	0	0	0	0	167.33	686	0	0	0
4184	3318	0	2686	0	0	0	0	0	0	0	0	0	218.72	0	0	0	0
4185	1635	0	2686	0	0	0	0	0	0	0	0	0	182.81	0	0	0	0
4186	3319	0	0	199711	199410	199911	199410	200101	199410	200211	199410	0	0	733	421	692	331
4187	3320	0	2687	0	0	0	0	0	0	0	0	0	179.87	0	0	0	0
4188	3322	0	2686	0	0	0	0	0	0	0	0	0	173.34	0	0	0	0
4189	3323	0	2688	0	0	0	0	0	0	0	0	0	161.38	0	0	0	0
4191	3325	0	2688	0	0	0	0	0	0	0	0	0	158.59	0	0	0	0
4192	3326	0	2688	0	0	0	0	0	0	0	0	0	194.3	0	0	0	0
4193	3327	0	2688	0	0	0	0	0	0	0	0	0	195.98	0	0	0	0
4194	3329	0	2692	0	0	0	0	0	0	0	0	0	199	0	0	0	0
4195	3330	0	2689	0	0	0	0	0	0	0	0	0	162.17	0	0	0	0
4196	3331	0	2689	0	0	0	0	0	0	0	0	0	163.77	0	0	0	0
4197	3332	0	2687	0	0	0	0	0	0	0	0	0	201.97	0	0	0	0
4198	3333	0	2687	0	0	0	0	0	0	0	0	0	190.17	0	0	0	0
4199	3334	0	2686	0	0	0	0	0	0	0	0	0	218.13	0	0	0	0
4200	3335	0	2686	0	0	0	0	0	0	0	0	0	194.26	0	0	0	0
4201	2281	0	2687	0	0	0	0	0	0	0	0	0	170.78	0	0	0	0
4202	3336	0	2687	199901	199410	0	0	0	0	0	0	0	174.69	373	0	0	0
4204	3338	0	2687	0	0	0	0	0	0	0	0	0	148.08	0	0	0	0
4205	3339	0	2686	0	0	0	0	0	0	0	0	0	196	0	0	0	0
4206	3340	0	2689	199710	199410	0	0	0	0	0	0	0	183.74	817	0	0	0
4207	3341	0	2687	199703	199410	199810	199410	199911	199410	200012	199410	0	203.56	541	455	416	335
4208	3342	0	2691	0	0	0	0	0	0	0	0	0	232.96	0	0	0	0
4209	3343	0	2687	199712	199410	199811	199410	200010	199410	200110	199410	0	222.36	362	687	366	362
4210	3344	0	2687	199710	199410	199810	199410	200011	199410	200111	199410	0	194.56	374	745	361	739
4211	2282	0	2688	0	0	0	0	0	0	0	0	0	202.76	0	0	0	0
4212	2284	0	2689	199711	199410	199811	199410	200001	199410	200110	199410	0	184.71	378	447	620	814
4213	3345	0	2687	0	0	0	0	0	0	0	0	0	158.22	0	0	0	0
4215	2286	0	2688	0	0	0	0	0	0	0	0	0	208.04	0	0	0	0
4216	3347	0	2688	0	0	0	0	0	0	0	0	0	193.07	0	0	0	0
4217	3348	0	2688	0	0	0	0	0	0	0	0	0	201.07	0	0	0	0
4218	3349	0	2689	199710	199410	199901	199410	0	0	0	0	0	205.54	434	658	0	0
4219	1636	0	2687	199709	199410	199810	199410	200001	199410	200011	199410	0	190.28	416	479	326	356
4220	3350	0	2686	0	0	0	0	0	0	0	0	0	213.94	0	0	0	0
4221	1637	0	2687	199712	199410	199812	199410	200001	199410	200110	199410	0	170.44	367	406	629	465
4224	3354	0	2686	0	0	0	0	0	0	0	0	0	187.98	0	0	0	0
4225	3355	0	2686	0	0	0	0	0	0	0	0	0	188.48	0	0	0	0
4226	2288	0	2689	0	0	0	0	0	0	0	0	0	189.26	0	0	0	0
4227	3356	0	2686	0	0	0	0	0	0	0	0	0	235.48	0	0	0	0
4228	2289	0	2689	199710	199410	199811	199410	200001	199410	200110	199410	0	159.65	372	453	631	774
4229	1638	0	2687	199712	199410	199812	199410	200001	199410	200101	199410	0	179.36	353	424	337	366
4230	3357	0	2686	0	0	0	0	0	0	0	0	0	253.98	0	0	0	0
4231	3358	0	2686	0	0	0	0	0	0	0	0	0	151.61	0	0	0	0
4232	3359	0	2687	199710	199410	199810	199410	200010	199410	200111	199410	0	207.52	382	717	407	360
4233	2294	0	2689	199710	199410	199901	199410	200012	199410	200112	199410	0	206.75	442	718	370	727
4234	3360	0	2689	0	0	0	0	0	0	0	0	0	176.85	0	0	0	0
4235	3361	0	2689	0	0	0	0	0	0	0	0	0	158.59	0	0	0	0
4236	3362	0	2687	199711	199410	199902	199410	200010	199410	0	0	0	179.71	454	604	453	0
4237	3363	0	2687	0	0	0	0	0	0	0	0	0	189.32	0	0	0	0
4238	3364	0	2686	0	0	0	0	0	0	0	0	0	187.45	0	0	0	0
4239	3365	0	2687	0	0	0	0	0	0	0	0	0	195.56	0	0	0	0
4240	3366	0	2687	0	0	0	0	0	0	0	0	0	174.06	0	0	0	0
4241	3367	0	2687	0	0	0	0	0	0	0	0	0	171.76	0	0	0	0
4242	3368	0	2687	199711	199410	199811	199410	200001	199410	200012	199410	0	190.88	373	421	337	389
4243	3370	0	2688	0	0	0	0	0	0	0	0	0	173.35	0	0	0	0
4244	3371	0	2689	199710	199410	199810	199410	199912	199410	200110	199410	0	195.5	371	423	674	759
4245	3372	0	2686	0	0	0	0	0	0	0	0	0	186.65	0	0	0	0
4246	2297	0	2686	0	0	0	0	0	0	0	0	0	190.54	0	0	0	0
4247	3373	0	2691	0	0	0	0	0	0	0	0	0	212.4	0	0	0	0
4248	3374	0	2691	0	0	0	0	0	0	0	0	0	226.07	0	0	0	0
4249	1641	0	2691	0	0	0	0	0	0	0	0	0	267.24	0	0	0	0
4250	3375	0	2687	0	0	0	0	0	0	0	0	0	181.65	0	0	0	0
4251	2298	0	2686	0	0	0	0	0	0	0	0	0	220.58	0	0	0	0
4252	3376	0	2687	0	0	0	0	0	0	0	0	0	162.92	0	0	0	0
4253	3377	0	2688	0	0	0	0	0	0	0	0	0	194.21	0	0	0	0
4254	3379	0	2686	0	0	0	0	0	0	0	0	0	196.09	0	0	0	0
4256	3381	0	2687	0	0	0	0	0	0	0	0	0	192.19	0	0	0	0
4257	1644	0	2686	0	0	0	0	0	0	0	0	0	220.7	0	0	0	0
4258	2302	0	2687	0	0	0	0	0	0	0	0	0	178.6	0	0	0	0
4259	3383	0	2689	199710	199410	199810	199410	0	0	0	0	0	239.05	369	399	0	0
4260	3384	0	2686	0	0	0	0	0	0	0	0	0	229.5	0	0	0	0
4261	3385	0	0	199710	199410	199811	199410	0	0	0	0	0	0	395	764	0	0
4262	3386	0	2688	0	0	0	0	0	0	0	0	0	174.86	0	0	0	0
4264	3387	0	2687	0	0	0	0	0	0	0	0	0	169.08	0	0	0	0
4265	3388	0	2688	0	0	0	0	0	0	0	0	0	195.25	0	0	0	0
4266	3389	0	2688	0	0	0	0	0	0	0	0	0	154.58	0	0	0	0
4267	3390	0	2686	0	0	0	0	0	0	0	0	0	195.17	0	0	0	0
4268	2308	0	2687	0	0	0	0	0	0	0	0	0	148.42	0	0	0	0
4269	3391	0	2687	0	0	0	0	0	0	0	0	0	191.28	0	0	0	0
4270	3392	0	2689	0	0	0	0	0	0	0	0	0	162.19	0	0	0	0
4271	3393	0	2689	0	0	0	0	0	0	0	0	0	167.79	0	0	0	0
4272	3395	0	2686	0	0	0	0	0	0	0	0	0	196.07	0	0	0	0
4273	3396	0	2686	0	0	0	0	0	0	0	0	0	186.94	0	0	0	0
4274	3397	0	2689	199710	199410	0	0	0	0	0	0	0	178.24	434	0	0	0
4275	3398	0	2688	0	0	0	0	0	0	0	0	0	209.71	0	0	0	0
4276	3399	0	2689	0	0	0	0	0	0	0	0	0	191	0	0	0	0
4277	3400	0	2687	199710	199410	199810	199410	199911	199410	200011	199410	0	177.82	389	394	365	393
4278	2314	0	2686	0	0	0	0	0	0	0	0	0	217.23	0	0	0	0
4279	3401	0	2692	0	0	0	0	0	0	0	0	0	172.07	0	0	0	0
4280	3402	0	2687	0	0	0	0	0	0	0	0	0	180.51	0	0	0	0
4281	3403	0	2687	0	0	0	0	0	0	0	0	0	158.74	0	0	0	0
4282	3404	0	2692	0	0	0	0	0	0	0	0	0	217.83	0	0	0	0
4283	2317	0	2688	0	0	0	0	0	0	0	0	0	162.08	0	0	0	0
4284	2318	0	2689	199710	199410	199812	199410	200010	199410	200111	199410	0	196.62	429	693	372	729
4285	3405	0	2688	0	0	0	0	0	0	0	0	0	153.15	0	0	0	0
4286	3406	0	2686	0	0	0	0	0	0	0	0	0	189.37	0	0	0	0
4287	2319	0	2687	0	0	0	0	0	0	0	0	0	180.5	0	0	0	0
4288	3407	0	2686	0	0	0	0	0	0	0	0	0	195.45	0	0	0	0
4289	3408	0	2687	0	0	0	0	0	0	0	0	0	155.36	0	0	0	0
4290	2321	0	2692	0	0	0	0	0	0	0	0	0	214.56	0	0	0	0
4291	3409	0	2687	0	0	0	0	0	0	0	0	0	162.35	0	0	0	0
4292	3411	0	2688	0	0	0	0	0	0	0	0	0	197	0	0	0	0
4293	3412	0	2689	199710	199410	199912	199410	0	0	0	0	0	182	788	357	0	0
4294	3413	0	2686	0	0	0	0	0	0	0	0	0	198.8	0	0	0	0
4295	3414	0	2687	199710	199410	199810	199410	200010	199410	200111	199410	0	180.71	363	724	400	402
4296	3415	0	2687	0	0	0	0	0	0	0	0	0	182.76	0	0	0	0
4297	2324	0	2687	199710	199410	199902	199410	0	0	0	0	0	170.71	493	324	0	0
4298	3416	0	2686	0	0	0	0	0	0	0	0	0	210.89	0	0	0	0
4299	2325	0	2686	0	0	0	0	0	0	0	0	0	220.94	0	0	0	0
4300	3417	0	2691	0	0	0	0	0	0	0	0	0	262.34	0	0	0	0
4301	3418	0	2687	0	0	0	0	0	0	0	0	0	161.33	0	0	0	0
4302	3419	0	2689	0	0	0	0	0	0	0	0	0	148.55	0	0	0	0
4303	3420	0	2688	0	0	0	0	0	0	0	0	0	190.79	0	0	0	0
4304	3421	0	2689	0	0	0	0	0	0	0	0	0	165.68	0	0	0	0
4306	3422	0	2689	199710	199410	199811	199410	199912	199410	200011	199410	0	183.98	388	408	330	423
4307	3423	0	2686	0	0	0	0	0	0	0	0	0	187.26	0	0	0	0
4308	3424	0	2688	0	0	0	0	0	0	0	0	0	231.93	0	0	0	0
4309	3425	0	2688	0	0	0	0	0	0	0	0	0	201.68	0	0	0	0
4310	3426	0	2686	0	0	0	0	0	0	0	0	0	192.3	0	0	0	0
4311	2328	0	2687	199709	199411	199912	199411	0	0	0	0	0	157.89	795	364	0	0
4312	3427	0	2687	199802	199411	199901	199411	200001	199411	200111	199411	0	174.17	331	362	668	1092
4313	3428	0	2686	0	0	0	0	0	0	0	0	0	161.98	0	0	0	0
4314	3429	0	2687	0	0	0	0	0	0	0	0	0	153.86	0	0	0	0
4315	3430	0	2687	199710	199411	199811	199411	200001	199411	200101	199411	0	191.1	384	420	379	349
4316	3431	0	2686	0	0	0	0	0	0	0	0	0	256.48	0	0	0	0
4317	3432	0	2687	0	0	0	0	0	0	0	0	0	152.47	0	0	0	0
4318	3433	0	2688	0	0	0	0	0	0	0	0	0	210.57	0	0	0	0
4319	3434	0	2688	0	0	0	0	0	0	0	0	0	160.92	0	0	0	0
4321	3436	0	2689	199703	199411	199810	199411	0	0	0	0	0	212.67	591	706	0	0
4322	3437	0	2686	0	0	0	0	0	0	0	0	0	193.04	0	0	0	0
4323	3439	0	2687	0	0	0	0	0	0	0	0	0	149.65	0	0	0	0
4324	3441	0	2687	0	0	0	0	0	0	0	0	0	141.71	0	0	0	0
4325	3442	0	2689	0	0	0	0	0	0	0	0	0	171.88	0	0	0	0
4326	2334	0	2688	0	0	0	0	0	0	0	0	0	179.91	0	0	0	0
4327	3443	0	2688	0	0	0	0	0	0	0	0	0	179.23	0	0	0	0
4328	3444	0	0	199711	199411	199811	199411	200010	199411	200301	199411	0	0	365	691	847	357
4329	3445	0	2686	0	0	0	0	0	0	0	0	0	196.42	0	0	0	0
4331	3447	0	2686	0	0	0	0	0	0	0	0	0	163.2	0	0	0	0
4333	3449	0	2687	0	0	0	0	0	0	0	0	0	165.48	0	0	0	0
4334	3451	0	2687	199711	199411	199911	199411	0	0	200201	199411	0	207.85	720	765	0	688
4335	3452	0	2687	199712	199411	199812	199411	199911	199411	200011	199411	0	189.03	364	333	374	386
4336	3454	0	2689	0	0	0	0	0	0	0	0	0	109.72	0	0	0	0
4337	3455	0	2688	0	0	0	0	0	0	0	0	0	201.54	0	0	0	0
4339	3457	0	2686	0	0	0	0	0	0	0	0	0	180.2	0	0	0	0
4340	3458	0	2686	0	0	0	0	0	0	0	0	0	196	0	0	0	0
4341	3459	0	2689	0	0	0	0	0	0	0	0	0	174.11	0	0	0	0
4342	3460	0	2687	0	0	0	0	0	0	0	0	0	198.1	0	0	0	0
4343	3461	0	2689	199710	199411	199812	199411	0	0	0	0	0	169.34	427	666	0	0
4344	3462	0	2689	0	0	0	0	0	0	0	0	0	166.11	0	0	0	0
4345	3463	0	2688	0	0	0	0	0	0	0	0	0	153.51	0	0	0	0
4346	3465	0	2687	199709	199411	199810	199411	200001	199411	200201	199411	0	189.2	394	439	727	335
4347	3466	0	2686	0	0	0	0	0	0	0	0	0	176.64	0	0	0	0
4348	3467	0	2687	0	0	0	0	0	0	0	0	0	157.92	0	0	0	0
4349	3468	0	2686	0	0	0	0	0	0	0	0	0	198.63	0	0	0	0
4350	3469	0	2687	0	0	0	0	0	0	0	0	0	143.18	0	0	0	0
4351	2346	0	2686	0	0	0	0	0	0	0	0	0	168.87	0	0	0	0
4352	3470	0	2692	0	0	0	0	0	0	0	0	0	182.37	0	0	0	0
4353	3471	0	2692	0	0	0	0	0	0	0	0	0	225.63	0	0	0	0
4354	3472	0	2687	0	0	0	0	0	0	0	0	0	159.09	0	0	0	0
4355	3473	0	2686	0	0	0	0	0	0	0	0	0	199.51	0	0	0	0
4356	3474	0	2689	199711	199411	199902	199411	200010	199411	200112	199411	0	188.22	440	625	423	769
4358	3476	0	2692	0	0	0	0	0	0	0	0	0	198.47	0	0	0	0
4359	3477	0	2692	0	0	0	0	0	0	0	0	0	183.78	0	0	0	0
4360	3478	0	2687	0	0	0	0	0	0	0	0	0	173.17	0	0	0	0
4361	3479	0	2687	199712	199411	199811	199411	200001	199411	200101	199411	0	160.16	345	418	373	350
4362	1653	0	2687	0	0	0	0	0	0	0	0	0	170.24	0	0	0	0
4364	3482	0	2686	0	0	0	0	0	0	0	0	0	194.25	0	0	0	0
4365	3484	0	2689	0	0	0	0	0	0	0	0	0	126.95	0	0	0	0
4366	3486	0	2704	0	0	0	0	0	0	0	0	0	156.39	0	0	0	0
4367	3487	0	2701	0	0	0	0	0	0	0	0	0	156.61	0	0	0	0
4368	3488	0	2704	199710	199411	200011	199411	0	0	0	0	0	137.12	1110	347	0	0
4369	3489	0	2702	0	0	0	0	0	0	0	0	0	146.39	0	0	0	0
4370	3490	0	2704	0	0	0	0	0	0	0	0	0	145.29	0	0	0	0
4371	3491	0	2705	0	0	0	0	0	0	0	0	0	191.54	0	0	0	0
4372	3492	0	2698	0	0	0	0	0	0	0	0	0	95.02	0	0	0	0
4373	3493	0	2698	0	0	0	0	0	0	0	0	0	196.83	0	0	0	0
4374	3494	0	2688	0	0	0	0	0	0	0	0	0	208.26	0	0	0	0
4375	3496	0	2704	0	0	0	0	0	0	0	0	0	165.38	0	0	0	0
4378	3499	0	2703	0	0	0	0	0	0	0	0	0	175.79	0	0	0	0
4379	3500	0	2705	0	0	0	0	0	0	0	0	0	166.7	0	0	0	0
4380	3501	0	2706	199710	199411	199811	199411	200001	199411	200211	199411	0	160.54	408	419	1050	401
4381	3502	0	2704	0	0	0	0	0	0	0	0	0	172.26	0	0	0	0
4383	3504	0	2703	0	0	0	0	0	0	0	0	0	160.31	0	0	0	0
4384	3506	0	2697	199711	199411	199911	199411	0	0	0	0	0	168.24	738	372	0	0
4385	1659	0	2696	0	0	0	0	0	0	0	0	0	172.11	0	0	0	0
4386	3507	0	2698	0	0	0	0	0	0	0	0	0	185.99	0	0	0	0
4388	3509	0	2698	0	0	0	0	0	0	0	0	0	200.32	0	0	0	0
4389	3510	0	2705	0	0	0	0	0	0	0	0	0	177.93	0	0	0	0
4390	3511	0	2705	0	0	0	0	0	0	0	0	0	156.48	0	0	0	0
4391	3512	0	2705	0	0	0	0	0	0	0	0	0	161.66	0	0	0	0
4392	3513	0	2705	0	0	0	0	0	0	0	0	0	164.66	0	0	0	0
4393	1661	0	2707	0	0	0	0	0	0	0	0	0	169.57	0	0	0	0
4394	3514	0	2705	0	0	0	0	0	0	0	0	0	170.42	0	0	0	0
4395	3515	0	2706	0	0	0	0	0	0	0	0	0	143.76	0	0	0	0
4397	3517	0	2705	0	0	0	0	0	0	0	0	0	158.3	0	0	0	0
4399	3519	0	2703	0	0	0	0	0	0	0	0	0	181.43	0	0	0	0
4400	1663	0	2705	0	0	0	0	0	0	0	0	0	195.48	0	0	0	0
4401	3522	0	2703	0	0	0	0	0	0	0	0	0	182.92	0	0	0	0
4402	3523	0	2703	0	0	0	0	0	0	0	0	0	182.39	0	0	0	0
4403	3525	0	2698	0	0	0	0	0	0	0	0	0	188.75	0	0	0	0
4404	3526	0	2708	0	0	0	0	0	0	0	0	0	127.5	0	0	0	0
4405	3527	0	2698	0	0	0	0	0	0	0	0	0	177.82	0	0	0	0
4406	3528	0	2705	0	0	0	0	0	0	0	0	0	128.68	0	0	0	0
4407	3530	0	2704	0	0	0	0	0	0	0	0	0	184.2	0	0	0	0
4408	3531	0	2705	0	0	0	0	0	0	0	0	0	156.24	0	0	0	0
4409	3532	0	2705	0	0	0	0	0	0	0	0	0	165.95	0	0	0	0
4410	3533	0	2706	199710	199412	199911	199412	200012	199412	200112	199412	0	147.98	772	392	350	374
4411	3534	0	2706	0	0	0	0	0	0	0	0	0	147.92	0	0	0	0
4412	2403	0	2706	199711	199412	200001	199412	0	0	0	0	0	165.97	776	645	0	0
4413	3535	0	2706	0	0	0	0	0	0	0	0	0	138.85	0	0	0	0
4414	3536	0	2705	0	0	0	0	0	0	0	0	0	175.5	0	0	0	0
4415	2406	0	2704	199710	199412	199812	199412	200012	199412	200112	199412	0	132.51	429	737	355	694
4416	3537	0	2705	0	0	0	0	0	0	0	0	0	149.67	0	0	0	0
4418	3539	0	2703	0	0	0	0	0	0	0	0	0	104.14	0	0	0	0
4419	3540	0	2701	0	0	0	0	0	0	0	0	0	191.93	0	0	0	0
4420	3541	0	2704	199710	199412	199812	199412	200001	199412	200110	199412	0	169.43	427	388	620	480
4421	3543	0	2705	0	0	0	0	0	0	0	0	0	174.21	0	0	0	0
4422	3544	0	2705	0	0	0	0	0	0	0	0	0	159.79	0	0	0	0
4423	3545	0	2706	0	0	0	0	0	0	0	0	0	182.84	0	0	0	0
4424	1666	0	2705	0	0	0	0	0	0	0	0	0	159.86	0	0	0	0
4425	3546	0	2705	0	0	0	0	0	0	0	0	0	169.21	0	0	0	0
4426	3547	0	2703	0	0	0	0	0	0	0	0	0	161.31	0	0	0	0
4427	3548	0	2708	0	0	0	0	0	0	0	0	0	168.92	0	0	0	0
4428	3551	0	0	199710	199412	199812	199412	0	0	0	0	0	0	439	401	0	0
4429	3552	0	2705	0	0	0	0	0	0	0	0	0	152.2	0	0	0	0
4430	3554	0	2705	0	0	0	0	0	0	0	0	0	219.38	0	0	0	0
4431	3555	0	2703	0	0	0	0	0	0	0	0	0	127.91	0	0	0	0
4432	3557	0	2704	199801	199412	199812	199412	200011	199412	0	0	0	144.95	339	682	425	0
4433	1670	0	2698	0	0	0	0	0	0	0	0	0	177.94	0	0	0	0
4434	1671	0	2699	0	0	0	0	0	0	0	0	0	158.03	0	0	0	0
4435	3558	0	2705	0	0	0	0	0	0	0	0	0	153.95	0	0	0	0
4437	3563	0	2699	0	0	0	0	0	0	0	0	0	126.16	0	0	0	0
4438	2421	0	2704	0	0	0	0	0	0	0	0	0	130.57	0	0	0	0
4440	3565	0	2706	0	0	0	0	0	0	0	0	0	156.36	0	0	0	0
4441	3566	0	2706	0	0	0	0	0	0	0	0	0	161.42	0	0	0	0
4442	3569	0	2703	0	0	0	0	0	0	0	0	0	166.81	0	0	0	0
4443	3570	0	2705	0	0	0	0	0	0	0	0	0	108.24	0	0	0	0
4444	3571	0	2707	0	0	0	0	0	0	0	0	0	165.93	0	0	0	0
4445	3572	0	2707	0	0	0	0	0	0	0	0	0	185.45	0	0	0	0
4446	2426	0	2708	0	0	0	0	0	0	0	0	0	146.62	0	0	0	0
4447	3573	0	2707	0	0	0	0	0	0	0	0	0	156.36	0	0	0	0
4448	3574	0	2706	0	0	0	0	0	0	0	0	0	152.68	0	0	0	0
4449	3575	0	2707	0	0	0	0	0	0	0	0	0	176.43	0	0	0	0
4450	2429	0	2707	0	0	0	0	0	0	0	0	0	156.83	0	0	0	0
4452	3576	0	2703	0	0	0	0	0	0	0	0	0	129.07	0	0	0	0
4453	3577	0	2705	0	0	0	0	0	0	0	0	0	190.75	0	0	0	0
4454	3579	0	2705	0	0	0	0	0	0	0	0	0	148.87	0	0	0	0
4455	3580	0	2706	0	0	0	0	0	0	0	0	0	149.42	0	0	0	0
4456	3581	0	2708	0	0	0	0	0	0	0	0	0	159.37	0	0	0	0
4457	3582	0	2705	0	0	0	0	0	0	0	0	0	170	0	0	0	0
4458	3583	0	2708	0	0	0	0	0	0	0	0	0	169.33	0	0	0	0
4459	3584	0	2706	0	0	0	0	0	0	0	0	0	140	0	0	0	0
4460	3585	0	2708	0	0	0	0	0	0	0	0	0	159.37	0	0	0	0
4461	3586	0	2705	0	0	0	0	0	0	0	0	0	168	0	0	0	0
4462	3587	0	2706	0	0	0	0	0	0	0	0	0	160	0	0	0	0
4464	2438	0	2704	199711	199412	0	0	0	0	0	0	0	135.03	377	0	0	0
4465	3591	0	2708	0	0	0	0	0	0	0	0	0	150	0	0	0	0
4466	3592	0	2698	0	0	0	0	0	0	0	0	0	218.87	0	0	0	0
4468	3594	0	2707	0	0	0	0	0	0	0	0	0	145	0	0	0	0
4469	3595	0	2707	0	0	0	0	0	0	0	0	0	170	0	0	0	0
4470	2439	0	2705	0	0	0	0	0	0	0	0	0	170.71	0	0	0	0
4471	3596	0	2708	0	0	0	0	0	0	0	0	0	160	0	0	0	0
4472	3597	0	2708	0	0	0	0	0	0	0	0	0	140	0	0	0	0
4473	3598	0	2704	0	0	0	0	0	0	0	0	0	120.89	0	0	0	0
4474	3599	0	2705	0	0	0	0	0	0	0	0	0	151.11	0	0	0	0
4475	3600	0	2703	0	0	0	0	0	0	0	0	0	121.31	0	0	0	0
4476	3601	0	2704	0	0	0	0	0	0	0	0	0	141.65	0	0	0	0
4477	3602	0	2707	0	0	0	0	0	0	0	0	0	135.5	0	0	0	0
4478	3603	0	2707	0	0	0	0	0	0	0	0	0	155.62	0	0	0	0
4479	3604	0	2708	0	0	0	0	0	0	0	0	0	170.69	0	0	0	0
4480	2440	0	2704	0	0	0	0	0	0	0	0	0	131.41	0	0	0	0
4481	3605	0	2701	0	0	0	0	0	0	0	0	0	169.57	0	0	0	0
4482	3607	0	2708	0	0	0	0	0	0	0	0	0	110.79	0	0	0	0
4483	3608	0	2707	0	0	0	0	0	0	0	0	0	161.26	0	0	0	0
4484	3609	0	2704	0	0	0	0	0	0	0	0	0	158.13	0	0	0	0
4485	3610	0	2704	0	0	0	0	0	0	0	0	0	142.85	0	0	0	0
4486	3611	0	2704	0	0	0	0	0	0	0	0	0	134.6	0	0	0	0
4487	16	0	2704	199711	199412	0	0	0	0	0	0	0	183.83	1136	0	0	0
4488	3612	0	2703	0	0	0	0	0	0	0	0	0	183.6	0	0	0	0
4489	3613	0	2705	0	0	0	0	0	0	0	0	0	152.31	0	0	0	0
4490	3614	0	2705	0	0	0	0	0	0	0	0	0	172.65	0	0	0	0
4491	3615	0	2704	199901	199412	200002	199412	0	0	0	0	0	179.5	433	388	0	0
4492	2444	0	2707	0	0	0	0	0	0	0	0	0	182.18	0	0	0	0
4493	3616	0	2708	0	0	0	0	0	0	0	0	0	161.86	0	0	0	0
4494	3617	0	2706	200004	199412	0	0	0	0	0	0	0	182.99	366	0	0	0
4495	3618	0	2707	0	0	0	0	0	0	0	0	0	182.24	0	0	0	0
4496	3619	0	2701	0	0	0	0	0	0	0	0	0	162.01	0	0	0	0
4498	2446	0	2707	0	0	0	0	0	0	0	0	0	172.81	0	0	0	0
4499	3620	0	2706	0	0	0	0	0	0	0	0	0	183.63	0	0	0	0
4501	3621	0	2706	0	0	0	0	0	0	0	0	0	163.95	0	0	0	0
4502	2447	0	2704	0	0	0	0	0	0	0	0	0	174.81	0	0	0	0
4503	3622	0	2707	0	0	0	0	0	0	0	0	0	183.63	0	0	0	0
4504	3623	0	2705	0	0	0	0	0	0	0	0	0	153.56	0	0	0	0
4505	3624	0	2707	0	0	0	0	0	0	0	0	0	178.5	0	0	0	0
4506	2448	0	2703	0	0	0	0	0	0	0	0	0	187.27	0	0	0	0
4507	2449	0	2704	0	0	0	0	0	0	0	0	0	143.89	0	0	0	0
4508	3625	0	2698	0	0	0	0	0	0	0	0	0	152.24	0	0	0	0
4509	2450	0	2707	0	0	0	0	0	0	0	0	0	173.77	0	0	0	0
4510	3626	0	0	199811	199501	199912	199501	200011	199501	200111	199501	0	0	403	328	355	419
4511	2452	0	2708	0	0	0	0	0	0	0	0	0	153.68	0	0	0	0
4512	2453	0	2707	0	0	0	0	0	0	0	0	0	143.35	0	0	0	0
4513	3627	0	2705	0	0	0	0	0	0	0	0	0	112.58	0	0	0	0
4514	2454	0	2705	0	0	0	0	0	0	0	0	0	154.03	0	0	0	0
4515	2455	0	2698	0	0	0	0	0	0	0	0	0	179.93	0	0	0	0
4516	3629	0	2707	0	0	0	0	0	0	0	0	0	169.07	0	0	0	0
4517	3630	0	2708	0	0	0	0	0	0	0	0	0	153.71	0	0	0	0
4518	3631	0	2704	0	0	0	0	0	0	0	0	0	181.7	0	0	0	0
4521	3634	0	2708	0	0	0	0	0	0	0	0	0	144.51	0	0	0	0
4523	1684	0	2705	0	0	0	0	0	0	0	0	0	145.54	0	0	0	0
4524	3637	0	2707	0	0	0	0	0	0	0	0	0	191.98	0	0	0	0
4525	2461	0	2707	0	0	0	0	0	0	0	0	0	145.28	0	0	0	0
4526	3638	0	2705	0	0	0	0	0	0	0	0	0	177.03	0	0	0	0
4527	3641	0	2703	0	0	0	0	0	0	0	0	0	167.15	0	0	0	0
4528	2463	0	2704	0	0	0	0	0	0	0	0	0	153.34	0	0	0	0
4530	2465	0	2704	0	0	0	0	0	0	0	0	0	157.21	0	0	0	0
4531	3643	0	2704	0	0	0	0	0	0	0	0	0	146.65	0	0	0	0
4532	3644	0	2705	0	0	0	0	0	0	0	0	0	177.43	0	0	0	0
4533	3645	0	2699	0	0	0	0	0	0	0	0	0	136.83	0	0	0	0
4534	2466	0	2704	0	0	0	0	0	0	0	0	0	125.97	0	0	0	0
4535	3646	0	2703	0	0	0	0	0	0	0	0	0	157.09	0	0	0	0
4536	2467	0	2704	199710	199501	199812	199501	200010	199501	200111	199501	0	176.28	442	659	392	449
4537	3647	0	2704	0	0	0	0	0	0	0	0	0	157.52	0	0	0	0
4538	2468	0	2704	0	0	0	0	0	0	0	0	0	136.64	0	0	0	0
4539	3648	0	2704	0	0	0	0	0	0	0	0	0	115.48	0	0	0	0
4541	1686	0	2706	0	0	0	0	0	0	0	0	0	157.52	0	0	0	0
4542	3650	0	2708	0	0	0	0	0	0	0	0	0	156.92	0	0	0	0
4544	3652	0	2707	0	0	0	0	0	0	0	0	0	167.96	0	0	0	0
4545	1687	0	2698	0	0	0	0	0	0	0	0	0	149.76	0	0	0	0
4546	1688	0	2699	0	0	0	0	0	0	0	0	0	127.68	0	0	0	0
4547	2474	0	2708	199710	199501	199810	199501	199912	199501	200101	199501	0	174.28	376	412	402	335
4548	3656	0	2708	199711	199501	199810	199501	199911	199501	200012	199501	0	211.17	351	368	417	326
4549	2475	0	2706	0	0	0	0	0	0	0	0	0	169.75	0	0	0	0
4550	3658	0	2707	0	0	0	0	0	0	0	0	0	148.14	0	0	0	0
4551	3661	0	2703	0	0	0	0	0	0	0	0	0	138.13	0	0	0	0
4552	2478	0	2707	0	0	0	0	0	0	0	0	0	137.4	0	0	0	0
4553	2479	0	2706	199803	199501	0	0	0	0	0	0	0	170.84	673	0	0	0
4554	1689	0	2699	0	0	0	0	0	0	0	0	0	151.36	0	0	0	0
4555	3662	0	2703	0	0	0	0	0	0	0	0	0	182.12	0	0	0	0
4556	3663	0	2703	0	0	0	0	0	0	0	0	0	150.04	0	0	0	0
4557	2482	0	2699	0	0	0	0	0	0	0	0	0	175.33	0	0	0	0
4558	3664	0	2705	0	0	0	0	0	0	0	0	0	149.95	0	0	0	0
4559	2484	0	2703	0	0	0	0	0	0	0	0	0	183.48	0	0	0	0
4560	2485	0	2703	0	0	0	0	0	0	0	0	0	106.64	0	0	0	0
4561	3665	0	2705	0	0	0	0	0	0	0	0	0	171.55	0	0	0	0
4562	2487	0	2706	199710	199501	199810	199501	0	0	0	0	0	182.99	371	431	0	0
4564	2488	0	2707	0	0	0	0	0	0	0	0	0	177.12	0	0	0	0
4565	3668	0	2708	0	0	0	0	0	0	0	0	0	193.84	0	0	0	0
4566	2490	0	2704	0	0	0	0	0	0	0	0	0	160.54	0	0	0	0
4567	3670	0	2705	0	0	0	0	0	0	0	0	0	183.79	0	0	0	0
4568	3671	0	2708	0	0	0	0	0	0	0	0	0	117.7	0	0	0	0
4569	3672	0	2706	0	0	0	0	0	0	0	0	0	195.53	0	0	0	0
4570	2491	0	2708	199711	199501	199811	199501	199911	199501	200011	199501	0	172.51	357	388	354	418
4572	2492	0	2708	0	0	0	0	0	0	0	0	0	150.49	0	0	0	0
4573	2493	2699	2699	0	0	0	0	0	0	0	0	98.59	145.75	0	0	0	0
4574	3674	0	2706	0	0	0	0	0	0	0	0	0	151.89	0	0	0	0
4575	3675	0	2707	0	0	0	0	0	0	0	0	0	173.08	0	0	0	0
4576	3678	0	2707	0	0	0	0	0	0	0	0	0	189.91	0	0	0	0
4577	3679	0	2707	0	0	0	0	0	0	0	0	0	196.22	0	0	0	0
4578	1690	2698	2698	0	0	0	0	0	0	0	0	141.17	219.91	0	0	0	0
4579	3680	0	2707	0	0	0	0	0	0	0	0	0	191.78	0	0	0	0
4580	3682	0	2708	0	0	0	0	0	0	0	0	0	163.7	0	0	0	0
4581	3683	0	2707	0	0	0	0	0	0	0	0	0	118.56	0	0	0	0
4582	1692	2699	2699	0	0	0	0	0	0	0	0	73.41	106.99	0	0	0	0
4583	2495	0	2703	0	0	0	0	0	0	0	0	0	153.65	0	0	0	0
4584	2496	0	2703	0	0	0	0	0	0	0	0	0	177.1	0	0	0	0
4585	3685	0	2702	0	0	0	0	0	0	0	0	0	166.81	0	0	0	0
4586	3686	0	2707	0	0	0	0	0	0	0	0	0	163.7	0	0	0	0
4587	2497	2698	2698	0	0	0	0	0	0	0	0	101.83	149.87	0	0	0	0
4588	3688	0	2706	0	0	0	0	0	0	0	0	0	140.64	0	0	0	0
4589	2498	0	2706	0	0	0	0	0	0	0	0	0	181.81	0	0	0	0
4591	3689	0	2704	0	0	0	0	0	0	0	0	0	133.36	0	0	0	0
4592	3690	0	2701	0	0	0	0	0	0	0	0	0	200.41	0	0	0	0
4593	3691	0	2705	0	0	0	0	0	0	0	0	0	176.51	0	0	0	0
4594	3692	0	2707	0	0	0	0	0	0	0	0	0	189.61	0	0	0	0
4595	3693	0	2705	0	0	0	0	0	0	0	0	0	157.44	0	0	0	0
4596	3694	0	2708	0	0	0	0	0	0	0	0	0	145.17	0	0	0	0
4597	1277	0	2704	0	0	0	0	0	0	0	0	0	134.99	0	0	0	0
4599	3696	0	2703	0	0	0	0	0	0	0	0	0	153.17	0	0	0	0
4600	3697	0	2707	0	0	0	0	0	0	0	0	0	168.19	0	0	0	0
4601	3698	2698	0	0	0	0	0	0	0	0	0	147.94	0	0	0	0	0
4602	3699	0	2705	0	0	0	0	0	0	0	0	0	159.6	0	0	0	0
4603	3700	0	2705	0	0	0	0	0	0	0	0	0	206.37	0	0	0	0
4604	3701	0	2706	0	0	0	0	0	0	0	0	0	164.6	0	0	0	0
4605	2502	0	2701	0	0	0	0	0	0	0	0	0	180.32	0	0	0	0
4606	3702	0	2703	0	0	0	0	0	0	0	0	0	106.65	0	0	0	0
4608	3704	0	2708	0	0	0	0	0	0	0	0	0	156.3	0	0	0	0
4609	3708	0	2703	0	0	0	0	0	0	0	0	0	164.9	0	0	0	0
4610	3709	0	2705	0	0	0	0	0	0	0	0	0	156.54	0	0	0	0
4611	3710	0	2707	0	0	0	0	0	0	0	0	0	143.19	0	0	0	0
4612	3711	0	2707	0	0	0	0	0	0	0	0	0	203.75	0	0	0	0
4613	3712	0	0	199901	199502	0	0	0	0	0	0	0	0	738	0	0	0
4616	3714	0	0	199802	199502	199901	199502	0	0	0	0	0	0	319	745	0	0
4617	3715	0	0	199803	199502	200001	199502	0	0	0	0	0	0	663	427	0	0
4619	3717	0	0	199803	199502	199901	199502	0	0	0	0	0	0	315	730	0	0
4621	3718	0	0	199901	199503	0	0	0	0	0	0	0	0	730	0	0	0
4622	3719	0	0	199901	199503	0	0	0	0	0	0	0	0	715	0	0	0
4623	3720	0	0	199803	199503	200002	199503	0	0	0	0	0	0	738	350	0	0
4624	3721	0	0	199811	199503	0	0	0	0	0	0	0	0	735	0	0	0
4626	3723	0	2703	0	0	0	0	0	0	0	0	0	129.03	0	0	0	0
4627	1698	0	0	200004	199504	0	0	0	0	0	0	0	0	345	0	0	0
4628	3724	0	0	199803	199504	200002	199503	0	0	0	0	0	0	764	349	0	0
4629	1699	0	0	199803	199504	199902	199503	0	0	0	0	0	0	360	357	0	0
4630	3725	0	0	199803	199504	0	0	0	0	0	0	0	0	756	0	0	0
4632	3727	0	0	199808	199504	199902	199503	0	0	0	0	0	0	300	641	0	0
4635	3731	0	0	199810	199510	199911	199510	200110	199510	0	0	0	0	389	716	744	0
4636	3732	0	0	199809	199510	199909	199510	0	0	0	0	0	0	390	461	0	0
4637	3733	2714	0	0	0	0	0	0	0	0	0	142.8	0	0	0	0	0
4638	3734	2715	0	0	0	0	0	0	0	0	0	120.4	0	0	0	0	0
4639	3332	2713	2731	0	0	0	0	0	0	0	0	118.59	180.22	0	0	0	0
4640	3445	2717	2721	199808	199510	199909	199510	200012	199510	200111	199510	119.01	188.12	369	480	326	723
4641	3735	2712	2730	0	0	0	0	0	0	0	0	138.72	209.52	0	0	0	0
4642	3736	2714	0	0	0	0	0	0	0	0	0	134	0	0	0	0	0
4643	3432	2713	2731	0	0	0	0	0	0	0	0	122.63	178.95	0	0	0	0
4644	3737	2715	0	0	0	0	0	0	0	0	0	106.33	0	0	0	0	0
4645	3738	2714	0	0	0	0	0	0	0	0	0	107.5	0	0	0	0	0
4646	3739	2714	0	0	0	0	0	0	0	0	0	137.83	0	0	0	0	0
4647	3320	2717	0	0	0	0	0	0	0	0	0	120.59	0	0	0	0	0
4648	3742	2714	0	0	0	0	0	0	0	0	0	138.94	0	0	0	0	0
4649	3376	2713	2731	199810	199510	200001	199510	200111	199510	200301	199510	114.66	170.68	457	656	451	344
4650	3745	0	0	199901	199510	0	0	0	0	0	0	0	0	741	0	0	0
4651	1701	0	0	199903	199510	0	0	0	0	0	0	0	0	701	0	0	0
4652	3748	2713	2731	199808	199510	199910	199510	200010	199510	200110	199510	127.71	188.12	408	380	368	406
4653	3749	2713	2731	199810	199510	199911	199510	0	0	0	0	146.86	195.63	388	681	0	0
4654	3750	0	0	199808	199510	199910	199510	200110	199510	200311	199510	0	0	410	734	749	363
4655	3498	2719	2723	199810	199510	0	0	0	0	0	0	130.17	196.54	377	0	0	0
4656	3751	2713	2731	199810	199510	200010	199510	200112	199510	200311	199510	132.91	188.45	734	424	712	367
4657	3752	2712	2730	0	0	0	0	0	0	0	0	138.09	179.21	0	0	0	0
4658	3753	2715	0	199810	199510	199911	199510	200201	199510	200212	199510	131.73	0	408	782	338	404
4659	3754	2717	2721	199810	199510	199911	199510	200110	199510	200311	199510	127.72	183.95	397	702	751	327
4660	1654	2716	2720	0	0	0	0	0	0	0	0	132.13	193.62	0	0	0	0
4661	2322	2716	2720	0	0	0	0	0	0	0	0	124.29	199.22	0	0	0	0
4662	2304	2717	2721	0	0	0	0	0	0	0	0	141.29	188.55	0	0	0	0
4663	3755	2713	2731	0	0	0	0	0	0	0	0	115.88	151.37	0	0	0	0
4664	3756	2715	0	199811	199510	200011	199510	200201	199510	200301	199510	131.85	0	740	415	391	692
4665	3758	2715	0	0	0	0	0	0	0	0	0	107.08	0	0	0	0	0
4666	3759	2714	0	0	0	0	0	0	0	0	0	135.36	0	0	0	0	0
4668	3762	2716	2720	0	0	0	0	0	0	0	0	134.57	204.25	0	0	0	0
4669	3385	2716	2720	0	0	0	0	0	0	0	0	142.91	230.28	0	0	0	0
4670	3763	2713	2731	199809	199510	199912	199510	200211	199510	0	0	150.78	218.49	451	1068	400	0
4671	3764	2713	2731	199810	199510	200001	199510	0	0	0	0	152.33	204.73	469	622	0	0
4672	3765	2713	2731	199809	199510	199910	199510	0	0	0	0	130.11	190.16	412	741	0	0
4673	3766	2713	2731	199810	199510	199911	199510	0	0	0	0	132.56	170.76	405	659	0	0
4674	3767	2716	2720	0	0	0	0	0	0	0	0	154.13	238.05	0	0	0	0
4675	2317	2719	2723	0	0	0	0	0	0	0	0	106.7	159.19	0	0	0	0
4676	2309	2717	2721	0	0	0	0	0	0	0	0	129.48	172.43	0	0	0	0
4677	2280	2718	2730	0	0	0	0	0	0	0	0	148.09	154.98	0	0	0	0
4678	2340	2718	2722	0	0	0	0	0	0	0	0	133.87	210.77	0	0	0	0
4681	3768	2718	2722	0	0	0	0	0	0	0	0	137.73	206.97	0	0	0	0
4682	3770	2714	0	0	0	0	0	0	0	0	0	160.67	0	0	0	0	0
4683	3374	2712	2730	0	0	0	0	0	0	0	0	146.94	190.88	0	0	0	0
4684	3771	2713	2731	0	0	0	0	0	0	0	0	137.46	209.49	0	0	0	0
4685	3381	2713	2731	0	0	0	0	0	0	0	0	127.44	191.34	0	0	0	0
4686	3772	2712	2730	0	0	0	0	0	0	0	0	120.42	181.95	0	0	0	0
4687	3456	2712	2722	0	0	0	0	0	0	0	0	147.78	155.07	0	0	0	0
4688	3773	2716	2730	0	0	0	0	0	0	0	0	118.09	163.07	0	0	0	0
4689	3368	2716	2720	0	0	0	0	0	0	0	0	136.1	188.07	0	0	0	0
4690	3774	2713	2731	0	0	0	0	0	0	0	0	119.55	153.72	0	0	0	0
4692	3775	2717	2721	0	0	0	0	0	0	0	0	126.94	187.68	0	0	0	0
4693	3777	2714	2733	0	0	0	0	0	0	0	0	114.81	154.64	0	0	0	0
4694	3778	2714	2733	0	0	0	0	0	0	0	0	158.12	189.08	0	0	0	0
4695	3482	2712	2730	0	0	0	0	0	0	0	0	135.76	194.02	0	0	0	0
4696	3779	2712	2730	0	0	0	0	0	0	0	0	144.5	212.97	0	0	0	0
4697	3279	2716	2720	0	0	0	0	0	0	0	0	141.11	204.3	0	0	0	0
4699	2327	2717	2731	199809	199511	199910	199511	200101	199511	200210	199511	132.88	145.46	422	450	540	491
4701	2282	2718	2730	0	0	0	0	0	0	0	0	133.11	192.65	0	0	0	0
4702	3358	2713	2731	0	0	0	0	0	0	0	0	112.15	155.12	0	0	0	0
4703	3781	2713	2731	0	0	0	0	0	0	0	0	98.63	145.94	0	0	0	0
4704	3375	2712	2730	0	0	0	0	0	0	0	0	168.72	223.89	0	0	0	0
4705	3783	2712	2730	0	0	0	0	0	0	0	0	150.93	196.32	0	0	0	0
4706	2526	2712	2730	0	0	0	0	0	0	0	0	139.84	192.49	0	0	0	0
4707	2527	2714	2733	0	0	0	0	0	0	0	0	124.15	171.09	0	0	0	0
4708	2269	2718	2722	0	0	0	0	0	0	0	0	119.87	149.43	0	0	0	0
4709	3306	2719	2723	0	0	0	0	0	0	0	0	136.09	209.15	0	0	0	0
4710	2400	2719	2723	0	0	0	0	0	0	0	0	124.82	182.25	0	0	0	0
4711	3788	2718	2722	0	0	0	0	0	0	0	0	127.24	179.3	0	0	0	0
4712	3789	2713	2731	199808	199511	199910	199511	200101	199511	200112	199511	123.75	166.02	421	467	321	691
4713	2287	2717	2721	199810	199511	0	0	0	0	0	0	125.45	186.76	379	0	0	0
4714	3359	2717	2721	0	0	0	0	0	0	0	0	121.18	190.77	0	0	0	0
4715	3790	2716	2720	0	0	0	0	0	0	0	0	130.55	190.8	0	0	0	0
4716	1651	2716	2720	0	0	0	0	0	0	0	0	112.27	166.69	0	0	0	0
4717	1645	2717	2721	199810	199511	199911	199511	200012	199511	200111	199511	134.18	190.8	406	388	330	388
4718	2528	2717	2721	0	0	0	0	0	0	0	0	112.61	155.2	0	0	0	0
4719	3792	2715	0	199809	199511	199909	199511	200012	199511	200201	199511	105.81	0	379	458	371	334
4720	3793	2714	2730	0	0	0	0	0	0	0	0	123.75	186.19	0	0	0	0
4721	2529	2713	0	199809	199511	200012	199511	200111	199511	200311	199511	139.61	0	803	344	742	356
4722	3478	2713	2731	0	0	0	0	0	0	0	0	133.94	162.76	0	0	0	0
4723	2531	2719	2723	199810	199511	199912	199511	200111	199511	200311	199511	127.27	183.75	430	699	732	383
4724	2408	2719	2731	199809	199511	199910	199511	0	0	0	0	127.64	149.19	387	465	0	0
4725	3794	2713	2731	0	0	0	0	0	0	0	0	142.72	205.83	0	0	0	0
4726	3546	2712	2730	0	0	0	0	0	0	0	0	114.76	170.45	0	0	0	0
4727	3795	2713	2731	199809	199511	200010	199511	200209	199511	200311	199511	134.21	186.31	764	596	509	399
4729	2301	2719	2723	199810	199511	199910	199511	0	0	0	0	117.36	185.75	374	543	0	0
4730	3360	2719	2723	199810	199511	199910	199511	200101	199511	200112	199511	132.27	209.85	365	469	323	370
4731	3360	2718	2722	0	0	0	0	0	0	0	0	144	213.88	0	0	0	0
4732	3797	2719	2723	199809	199511	0	0	0	0	0	0	125.45	186.76	1169	0	0	0
4733	3798	2716	2720	0	0	0	0	0	0	0	0	132.93	209.71	0	0	0	0
4734	3799	2716	2720	0	0	0	0	0	0	0	0	122.85	181.44	0	0	0	0
4735	1657	2717	2721	0	0	0	0	0	0	0	0	106.86	161.29	0	0	0	0
4737	3801	2716	2720	0	0	0	0	0	0	0	0	150.38	232.9	0	0	0	0
4738	3495	2718	2722	0	0	0	0	0	0	0	0	130.77	186.26	0	0	0	0
4740	2320	2716	2720	0	0	0	0	0	0	0	0	124.88	172.79	0	0	0	0
4741	1648	2717	2721	199809	199511	199910	199511	200101	199511	200210	199511	105.28	158.53	386	442	608	483
4743	3533	2713	2731	0	0	0	0	0	0	0	0	116.6	158.2	0	0	0	0
4744	3452	2716	0	0	0	0	0	0	0	0	0	114.65	0	0	0	0	0
4745	3336	2713	2731	0	0	0	0	0	0	0	0	106.6	170.87	0	0	0	0
4746	3807	2712	2730	0	0	0	0	0	0	0	0	147.42	198.45	0	0	0	0
4747	3285	2712	2730	0	0	0	0	0	0	0	0	134.52	208.26	0	0	0	0
4748	2535	2718	2722	0	0	0	0	0	0	0	0	141.77	206.4	0	0	0	0
4749	2373	2717	2721	0	0	0	0	0	0	0	0	97.81	161.98	0	0	0	0
4750	2348	2717	2731	199809	199511	199910	199511	0	0	0	0	133.88	159.36	397	740	0	0
4751	3808	2714	2733	0	0	0	0	0	0	0	0	138.42	173.05	0	0	0	0
4752	3810	2717	2721	0	0	0	0	0	0	0	0	115.98	174.22	0	0	0	0
4753	3811	2713	2731	0	0	0	0	0	0	0	0	126.54	181.25	0	0	0	0
4754	2444	2713	2731	199810	199511	0	0	0	0	0	0	154.8	209.11	450	0	0	0
4755	3469	2712	2730	0	0	0	0	0	0	0	0	117.8	169.32	0	0	0	0
4756	3812	2712	2730	0	0	0	0	0	0	0	0	156.95	229.05	0	0	0	0
4757	3813	2712	2730	0	0	0	0	0	0	0	0	121.66	169.31	0	0	0	0
4759	3388	2718	2730	0	0	0	0	0	0	0	0	153.06	180	0	0	0	0
4760	3818	2717	2721	0	0	0	0	0	0	0	0	108.64	177.85	0	0	0	0
4761	3471	2716	2720	0	0	0	0	0	0	0	0	108.72	175.69	0	0	0	0
4762	3440	2719	2721	199810	199511	199910	199511	200110	199511	200301	199511	124.19	154.95	375	713	458	326
4763	2537	2718	2720	0	0	0	0	0	0	0	0	103.43	196.42	0	0	0	0
4764	3595	2713	2731	199810	199511	199910	199511	200101	199511	200111	199511	119.23	140.55	365	458	322	352
4765	3819	2712	2730	0	0	0	0	0	0	0	0	126	191.6	0	0	0	0
4766	3321	2712	2730	0	0	0	0	0	0	0	0	150	201.63	0	0	0	0
4767	2382	2717	2721	199810	199511	199911	199511	200112	199511	200212	199511	126.74	176.47	399	743	367	409
4768	3295	2716	2720	0	0	0	0	0	0	0	0	136.58	207.62	0	0	0	0
4769	3397	0	2723	199809	199511	199910	199511	200110	199511	200312	199511	0	228.49	395	738	806	373
4770	3822	2718	2722	0	0	0	0	0	0	0	0	155.81	207.81	0	0	0	0
4771	2295	2716	2720	0	0	0	0	0	0	0	0	110	177.18	0	0	0	0
4772	2362	2718	2722	0	0	0	0	0	0	0	0	127.84	198.26	0	0	0	0
4773	2384	2716	2720	0	0	0	0	0	0	0	0	118.62	188.16	0	0	0	0
4774	2540	2717	2721	199809	199511	0	0	0	0	0	0	118.51	177.99	421	0	0	0
4775	2378	2717	2721	0	0	0	0	0	0	0	0	128.44	189.28	0	0	0	0
4776	2358	2717	2721	199810	199511	199912	199511	200110	199511	200312	199511	119.51	188.51	434	644	792	370
4777	3825	2712	2730	0	0	0	0	0	0	0	0	121.56	170.79	0	0	0	0
4778	3571	2713	2731	0	0	0	0	0	0	0	0	136.67	183.75	0	0	0	0
4779	3826	2712	2730	0	0	0	0	0	0	0	0	128.33	183.63	0	0	0	0
4780	3827	2712	2730	0	0	0	0	0	0	0	0	141.79	204.25	0	0	0	0
4781	3828	2713	2731	0	0	0	0	0	0	0	0	101.87	146.93	0	0	0	0
4782	2316	2716	2720	0	0	0	0	0	0	0	0	99.42	136.22	0	0	0	0
4783	3830	2719	2723	0	0	0	0	0	0	0	0	137.28	156.58	0	0	0	0
4784	3443	2719	2723	0	0	0	0	0	0	0	0	119.25	159.65	0	0	0	0
4785	3403	2717	2721	0	0	0	0	0	0	0	0	120	188.09	0	0	0	0
4786	3334	2713	2731	0	0	0	0	0	0	0	0	133.52	184.58	0	0	0	0
4787	3831	2713	2731	0	0	0	0	0	0	0	0	128.28	186.58	0	0	0	0
4788	3832	2713	2731	0	0	0	0	0	0	0	0	113.61	154.35	0	0	0	0
4789	3428	2712	2730	0	0	0	0	0	0	0	0	120.78	174.95	0	0	0	0
4790	3834	2713	2731	0	0	0	0	0	0	0	0	113.52	174.98	0	0	0	0
4791	3835	2716	2720	0	0	0	0	0	0	0	0	150.96	216.31	0	0	0	0
4792	3836	2719	2723	199809	199511	200001	199511	200110	199511	200312	199511	165	235	484	630	790	385
4793	2541	2717	2721	0	0	0	0	0	0	0	0	135.87	223.05	0	0	0	0
4794	2401	2716	2720	0	0	0	0	0	0	0	0	120.73	180.04	0	0	0	0
4795	3838	2717	2721	199810	199511	200011	199511	200112	199511	0	0	145.92	222.83	740	413	720	0
4796	3503	2717	2721	0	0	0	0	0	0	0	0	112.67	170.46	0	0	0	0
4797	3522	2717	2721	199810	199511	0	0	0	0	0	0	132.68	198.16	843	0	0	0
4799	2306	2717	2721	199809	199511	199911	199511	200109	199511	0	0	112.39	176.82	412	678	469	0
4800	3839	2716	2720	0	0	0	0	0	0	0	0	131.63	180.74	0	0	0	0
4801	2311	2717	2721	0	0	0	0	0	0	0	0	111.36	170.26	0	0	0	0
4802	3603	2712	2730	0	0	0	0	0	0	0	0	124.74	198.58	0	0	0	0
4803	3515	2713	2731	0	0	0	0	0	0	0	0	134.32	177.85	0	0	0	0
4804	2349	2719	2723	0	0	0	0	0	0	0	0	102.61	160.94	0	0	0	0
4806	3564	2713	2731	0	0	0	0	0	0	0	0	115.5	168.62	0	0	0	0
4807	1684	2713	2731	0	0	0	0	0	0	0	0	111.79	167.97	0	0	0	0
4808	3434	2718	2722	0	0	0	0	0	0	0	0	120.15	175.01	0	0	0	0
4810	3467	2716	2733	0	0	0	0	0	0	0	0	123.1	169.93	0	0	0	0
4811	2543	2717	2721	0	0	0	0	0	0	0	0	134.35	186.76	0	0	0	0
4812	3841	2713	2731	0	0	0	0	0	0	0	0	127.38	188.56	0	0	0	0
4813	3305	2712	2730	0	0	0	0	0	0	0	0	106.36	157.46	0	0	0	0
4814	3842	2713	2731	0	0	0	0	0	0	0	0	105.73	157.77	0	0	0	0
4815	3355	2713	2731	0	0	0	0	0	0	0	0	106.36	157.46	0	0	0	0
4816	3513	2713	2731	0	0	0	0	0	0	0	0	107.06	147.45	0	0	0	0
4817	3602	2713	2731	0	0	0	0	0	0	0	0	126.38	181.28	0	0	0	0
4818	3379	2717	2721	0	0	0	0	0	0	0	0	106.46	174.05	0	0	0	0
4819	2366	2716	2720	0	0	0	0	0	0	0	0	126.39	204.65	0	0	0	0
4820	3322	2717	2721	0	0	0	0	0	0	0	0	117.14	176.38	0	0	0	0
4822	2334	2719	2723	0	0	0	0	0	0	0	0	125.07	181.07	0	0	0	0
4823	3575	2712	2730	0	0	0	0	0	0	0	0	163.46	213.42	0	0	0	0
4824	3585	2712	2730	0	0	0	0	0	0	0	0	120.08	181.29	0	0	0	0
4825	3601	2717	2721	0	0	0	0	0	0	0	0	128.38	190.19	0	0	0	0
4826	3426	2716	2733	0	0	0	0	0	0	0	0	148.35	200.09	0	0	0	0
4827	2415	2716	2733	0	0	0	0	0	0	0	0	148.92	166.67	0	0	0	0
4828	1634	2716	2733	0	0	0	0	0	0	0	0	127.3	159.38	0	0	0	0
4830	2389	2717	2721	199810	199511	0	0	0	0	0	0	137.62	195.07	385	0	0	0
4832	2369	2717	2721	0	0	0	0	0	0	0	0	106.45	181.06	0	0	0	0
4833	3572	2712	2730	0	0	0	0	0	0	0	0	157.92	203.54	0	0	0	0
4834	3629	2713	2731	0	0	0	0	0	0	0	0	120.96	182.11	0	0	0	0
4835	2302	2712	2730	0	0	0	0	0	0	0	0	150.26	182.02	0	0	0	0
4836	3573	2713	2731	199809	199511	199910	199511	200010	199511	200111	199511	116.04	171.01	410	374	394	721
4837	2426	2712	2730	0	0	0	0	0	0	0	0	111.91	177.77	0	0	0	0
4838	1653	2713	2731	199809	199511	0	0	0	0	0	0	111.51	168.84	746	0	0	0
4839	3844	2716	2733	0	0	0	0	0	0	0	0	139.89	191.04	0	0	0	0
4840	3398	2718	2733	0	0	0	0	0	0	0	0	147.45	204.99	0	0	0	0
4842	3845	2713	2731	199810	199511	199910	199511	200012	199511	0	0	132.86	184.84	363	421	580	0
4843	3548	2713	2731	0	0	0	0	0	0	0	0	121.29	171.66	0	0	0	0
4844	2380	0	2721	0	0	0	0	0	0	0	0	0	184.05	0	0	0	0
4846	3425	0	2743	199810	199512	199910	199512	200109	199512	200501	199512	0	156.82	368	702	1211	342
4847	3427	0	2729	0	0	0	0	0	0	0	0	0	152.11	0	0	0	0
4848	1276	0	2721	199809	199512	0	0	0	0	0	0	0	169.08	359	0	0	0
4849	3363	0	2721	0	0	0	0	0	0	0	0	0	187.17	0	0	0	0
4850	3402	0	2720	0	0	0	0	0	0	0	0	0	213.24	0	0	0	0
4851	2452	0	2729	0	0	0	0	0	0	0	0	0	208.6	0	0	0	0
4852	2547	0	2729	0	0	0	0	0	0	0	0	0	199.35	0	0	0	0
4853	3847	0	2728	0	0	0	0	0	0	0	0	0	208.38	0	0	0	0
4854	3848	0	2729	199809	199512	199910	199512	0	0	0	0	0	214.38	404	702	0	0
4856	2548	0	2728	0	0	0	0	0	0	0	0	0	177.61	0	0	0	0
4858	3651	0	2729	199810	199512	200012	199512	200209	199512	200312	199512	0	207.92	802	589	516	368
4859	3652	0	2729	0	0	0	0	0	0	0	0	0	185.98	0	0	0	0
4860	2490	0	2743	200012	199512	200201	199512	0	0	0	0	0	160.85	404	386	0	0
4862	2453	0	2728	0	0	0	0	0	0	0	0	0	174.49	0	0	0	0
4863	1707	0	2728	0	0	0	0	0	0	0	0	0	141.76	0	0	0	0
4864	3526	0	2728	0	0	0	0	0	0	0	0	0	174.84	0	0	0	0
4865	2330	0	2721	0	0	0	0	0	0	0	0	0	167.2	0	0	0	0
4866	3600	0	2721	199809	199512	199911	199512	200110	199512	200311	199512	0	201.9	427	697	768	345
4867	3591	0	2729	199809	199512	0	0	0	0	0	0	0	186.83	771	0	0	0
4868	3851	0	2728	0	0	0	0	0	0	0	0	0	153.22	0	0	0	0
4869	3667	0	2728	0	0	0	0	0	0	0	0	0	218.2	0	0	0	0
4870	3496	0	2720	0	0	0	0	0	0	0	0	0	193.54	0	0	0	0
4871	3852	0	2721	0	0	0	0	0	0	0	0	0	181.42	0	0	0	0
4872	2347	0	2721	0	0	0	0	0	0	0	0	0	134.35	0	0	0	0
4873	3853	0	2743	0	0	0	0	0	0	0	0	0	133.83	0	0	0	0
4874	3326	0	2743	199810	199512	200010	199512	200201	199512	200311	199512	0	128.07	732	454	671	434
4875	3854	0	2742	0	0	0	0	0	0	0	0	0	175.72	0	0	0	0
4876	2278	0	2743	0	0	0	0	0	0	0	0	0	150.65	0	0	0	0
4878	3451	0	2739	0	0	0	0	0	0	0	0	0	173.86	0	0	0	0
4879	3624	0	2737	0	0	0	0	0	0	0	0	0	194	0	0	0	0
4880	3671	0	2738	0	0	0	0	0	0	0	0	0	150.91	0	0	0	0
4881	3860	0	2740	199809	199512	199911	199512	200101	199512	200311	199512	0	146.79	414	445	1021	360
4882	1668	0	2740	0	0	0	0	0	0	0	0	0	134.3	0	0	0	0
4883	1275	0	2740	0	0	0	0	0	0	0	0	0	155.78	0	0	0	0
4884	1658	0	2739	0	0	0	0	0	0	0	0	0	129.82	0	0	0	0
4885	3429	0	2737	0	0	0	0	0	0	0	0	0	147.97	0	0	0	0
4886	2277	0	2743	0	0	0	0	0	0	0	0	0	152.17	0	0	0	0
4887	2432	0	2743	199810	199512	0	0	0	0	0	0	0	138.2	735	0	0	0
4888	3863	0	2742	0	0	0	0	0	0	0	0	0	123.91	0	0	0	0
4889	3864	0	2739	0	0	0	0	0	0	0	0	0	149.64	0	0	0	0
4890	3622	0	2737	0	0	0	0	0	0	0	0	0	149.82	0	0	0	0
4891	2489	0	2738	0	0	0	0	0	0	0	0	0	133.42	0	0	0	0
4892	3504	0	2739	0	0	0	0	0	0	0	0	0	139.69	0	0	0	0
4893	3646	0	2740	0	0	0	0	0	0	0	0	0	133.78	0	0	0	0
4894	2290	0	2739	0	0	0	0	0	0	0	0	0	167.38	0	0	0	0
4895	2291	0	2739	0	0	0	0	0	0	0	0	0	157.56	0	0	0	0
4896	3867	0	2743	0	0	0	0	0	0	0	0	0	146.59	0	0	0	0
4897	2284	0	2742	0	0	0	0	0	0	0	0	0	205.44	0	0	0	0
4898	3307	0	2743	0	0	0	0	0	0	0	0	0	165.97	0	0	0	0
4899	3868	0	2742	0	0	0	0	0	0	0	0	0	175.5	0	0	0	0
4900	3630	0	2738	0	0	0	0	0	0	0	0	0	154.52	0	0	0	0
4901	1640	0	2739	0	0	0	0	0	0	0	0	0	175.11	0	0	0	0
4902	3870	0	2740	199809	199512	199910	199512	200112	199512	200212	199512	0	137.91	389	798	360	404
4903	3612	0	2740	199811	199512	199912	199512	200110	199512	0	0	0	186.92	408	658	781	0
4904	3418	0	2739	0	0	0	0	0	0	0	0	0	159.02	0	0	0	0
4905	2450	0	2738	199810	199512	200010	199512	200201	199512	200311	199512	0	104.55	730	457	666	335
4906	3597	0	2737	0	0	0	0	0	0	0	0	0	179.77	0	0	0	0
4907	3668	0	2737	0	0	0	0	0	0	0	0	0	187.07	0	0	0	0
4908	3618	0	2738	0	0	0	0	0	0	0	0	0	154.5	0	0	0	0
4909	3663	0	2743	0	0	0	0	0	0	0	0	0	185.83	0	0	0	0
4910	2270	0	2742	0	0	0	0	0	0	0	0	0	132.5	0	0	0	0
4911	3873	0	2743	0	0	0	0	0	0	0	0	0	164.87	0	0	0	0
4912	2374	0	2739	0	0	0	0	0	0	0	0	0	150.43	0	0	0	0
4913	3615	0	2739	0	0	0	0	0	0	0	0	0	183.91	0	0	0	0
4914	3643	0	2739	0	0	0	0	0	0	0	0	0	169.72	0	0	0	0
4915	3298	0	2742	0	0	0	0	0	0	0	0	0	179.92	0	0	0	0
4916	3679	0	2738	199808	199512	0	0	0	0	0	0	0	163.47	780	0	0	0
4917	3875	0	2738	0	0	0	0	0	0	0	0	0	163.53	0	0	0	0
4918	3650	0	2738	0	0	0	0	0	0	0	0	0	158.83	0	0	0	0
4919	3876	0	2737	0	0	0	0	0	0	0	0	0	173.59	0	0	0	0
4920	3680	0	2737	0	0	0	0	0	0	0	0	0	199.88	0	0	0	0
4921	3373	0	2738	199809	199512	199910	199512	200101	199512	0	0	0	156.42	374	485	558	0
4922	3877	0	2737	0	0	0	0	0	0	0	0	0	162.26	0	0	0	0
4923	3653	0	2738	0	0	0	0	0	0	0	0	0	173.54	0	0	0	0
4924	1665	0	2740	199809	199512	199909	199512	0	0	0	0	0	170.11	362	438	0	0
4925	3878	0	2740	199809	199512	199909	199512	200011	199512	200111	199512	0	138.02	364	416	355	313
4926	3689	2720	2739	0	0	0	0	0	0	0	0	115.55	132.9	0	0	0	0
4927	2551	2720	2739	0	0	0	0	0	0	0	0	117.27	142.33	0	0	0	0
4928	2409	2720	2742	0	0	0	0	0	0	0	0	153.27	186.13	0	0	0	0
4929	3340	0	2742	0	0	0	0	0	0	0	0	0	159.79	0	0	0	0
4930	2552	0	2743	199809	199512	0	0	0	0	0	0	0	160.52	859	0	0	0
4931	3880	2722	2742	0	0	0	0	0	0	0	0	154.27	164.52	0	0	0	0
4932	2491	0	2737	0	0	0	0	0	0	0	0	0	127.26	0	0	0	0
4933	2458	0	2737	0	0	0	0	0	0	0	0	0	207.49	0	0	0	0
4934	3433	0	2742	0	0	0	0	0	0	0	0	0	161.24	0	0	0	0
4935	3551	2721	2740	199809	199512	200001	199512	0	0	0	0	118.08	152.76	480	629	0	0
4936	2336	2720	2739	0	0	0	0	0	0	0	0	120.19	153.2	0	0	0	0
4937	3346	2720	2739	0	0	0	0	0	0	0	0	133.18	170.15	0	0	0	0
4938	2494	0	2738	199809	199512	199910	199512	200101	199512	200201	199512	0	171.78	397	463	343	372
4939	3596	0	2737	0	0	0	0	0	0	0	0	0	141.33	0	0	0	0
4940	3656	0	2737	0	0	0	0	0	0	0	0	0	228.49	0	0	0	0
4942	2429	0	2737	0	0	0	0	0	0	0	0	0	195.54	0	0	0	0
4943	3331	2720	2742	0	0	0	0	0	0	0	0	135.93	147.55	0	0	0	0
4944	2307	0	2742	0	0	0	0	0	0	0	0	0	152.14	0	0	0	0
4945	2553	0	2742	0	0	0	0	0	0	0	0	0	153.03	0	0	0	0
4946	1709	0	2738	0	0	0	0	0	0	0	0	0	134.33	0	0	0	0
4947	2461	0	2737	0	0	0	0	0	0	0	0	0	135.4	0	0	0	0
4948	2359	2721	2740	0	0	0	0	0	0	0	0	111.99	138.7	0	0	0	0
4949	3576	2720	2720	0	0	0	0	0	0	0	0	125.15	193.25	0	0	0	0
4950	2414	2721	2740	0	0	0	0	0	0	0	0	138.62	182.93	0	0	0	0
4951	3464	2720	2739	0	0	0	0	0	0	0	0	136.25	164.32	0	0	0	0
4952	2266	0	2743	0	0	0	0	0	0	0	0	0	154.38	0	0	0	0
4953	3682	2728	2737	0	0	0	0	0	0	0	0	132.64	171.93	0	0	0	0
4954	1682	2729	2738	199810	199512	199910	199512	200101	199512	200201	199512	109.73	154.33	377	456	357	344
4955	2474	2728	2737	0	0	0	0	0	0	0	0	132.73	188.31	0	0	0	0
4956	3883	2728	2737	0	0	0	0	0	0	0	0	119.45	158.25	0	0	0	0
4957	3884	2728	2737	0	0	0	0	0	0	0	0	133.18	176.85	0	0	0	0
4958	2423	2721	2740	0	0	0	0	0	0	0	0	104.75	127.67	0	0	0	0
4959	3885	0	2742	0	0	0	0	0	0	0	0	0	139.65	0	0	0	0
4960	3695	0	2743	0	0	0	0	0	0	0	0	0	149.37	0	0	0	0
4961	1655	2720	0	0	0	0	0	0	0	0	0	116.03	0	0	0	0	0
4962	3583	2729	2738	0	0	0	0	0	0	0	0	112.62	145.91	0	0	0	0
4963	3666	2729	2738	0	0	0	0	0	0	0	0	113.19	149.67	0	0	0	0
4964	3678	2728	2737	0	0	0	0	0	0	0	0	140.33	187.65	0	0	0	0
4965	2556	2720	2739	0	0	0	0	0	0	0	0	128.54	166.1	0	0	0	0
4966	3888	2720	2739	0	0	0	0	0	0	0	0	154.18	197.34	0	0	0	0
4968	2557	2729	2738	0	0	0	0	0	0	0	0	123.4	164.67	0	0	0	0
4969	3534	2728	2737	0	0	0	0	0	0	0	0	123.91	163.7	0	0	0	0
4970	2496	0	2743	0	0	0	0	0	0	0	0	0	146.64	0	0	0	0
4971	3676	2729	2738	0	0	0	0	0	0	0	0	112.5	147.43	0	0	0	0
4972	3707	2728	2737	0	0	0	0	0	0	0	0	122.5	129.56	0	0	0	0
4973	3697	2729	2738	0	0	0	0	0	0	0	0	127.5	167.33	0	0	0	0
4974	3647	2720	2739	0	0	0	0	0	0	0	0	140.97	177.28	0	0	0	0
4976	3659	2728	2737	0	0	0	0	0	0	0	0	130.38	181	0	0	0	0
4978	3634	2728	2737	0	0	0	0	0	0	0	0	153.92	192.75	0	0	0	0
4979	2558	2729	2738	0	0	0	0	0	0	0	0	113.54	152.6	0	0	0	0
4980	3365	2728	2737	0	0	0	0	0	0	0	0	129.46	174.69	0	0	0	0
4981	3711	2729	2738	199809	199512	200011	199512	200111	199512	200212	199512	128.73	175.71	804	362	375	336
4982	3545	2728	2737	0	0	0	0	0	0	0	0	128.49	178.73	0	0	0	0
4983	3598	2721	2740	0	0	0	0	0	0	0	0	70.78	89.42	0	0	0	0
4985	2405	2721	2740	0	0	0	0	0	0	0	0	116.84	155.39	0	0	0	0
4986	1691	2720	2739	0	0	0	0	0	0	0	0	138.87	165	0	0	0	0
4987	3694	2728	2737	0	0	0	0	0	0	0	0	131.54	181.21	0	0	0	0
4988	3890	2720	2739	0	0	0	0	0	0	0	0	134.8	170.67	0	0	0	0
4989	2486	2721	2743	0	0	0	0	0	0	0	0	128.4	137.48	0	0	0	0
4990	3318	2729	2738	0	0	0	0	0	0	0	0	130.65	170.75	0	0	0	0
4991	3599	2720	2739	0	0	0	0	0	0	0	0	126	150.59	0	0	0	0
4992	3891	2728	2737	0	0	0	0	0	0	0	0	127.07	175.91	0	0	0	0
4993	3344	2720	2739	0	0	0	0	0	0	0	0	184.38	221.8	0	0	0	0
4994	2357	2720	2739	0	0	0	0	0	0	0	0	127.3	155.84	0	0	0	0
4995	2478	2728	2737	0	0	0	0	0	0	0	0	123.47	164.01	0	0	0	0
4996	3683	2729	2738	0	0	0	0	0	0	0	0	117.06	139.2	0	0	0	0
4997	3549	0	2743	0	0	0	0	0	0	0	0	0	125.37	0	0	0	0
4998	3681	0	2738	0	0	0	0	0	0	0	0	0	144.14	0	0	0	0
4999	3658	2728	2737	0	0	0	0	0	0	0	0	95.2	124.22	0	0	0	0
5000	2488	2728	2737	0	0	0	0	0	0	0	0	111	138.91	0	0	0	0
5002	2385	2721	2740	199810	199601	199910	199601	200211	199601	200310	199601	130.14	163.92	384	1115	343	362
5003	2560	2721	2740	0	0	0	0	0	0	0	0	111.93	143.32	0	0	0	0
5004	2285	2721	2740	0	0	0	0	0	0	0	0	112.59	143.35	0	0	0	0
5005	3530	2721	2740	0	0	0	0	0	0	0	0	113.33	133.54	0	0	0	0
5006	2420	2720	2739	0	0	0	0	0	0	0	0	131.5	154.1	0	0	0	0
5007	3661	2721	2740	199809	199601	200010	199601	200111	199601	200310	199601	123.83	144.51	758	408	705	350
5008	3541	2720	2739	0	0	0	0	0	0	0	0	164.76	188.61	0	0	0	0
5010	3351	2729	2738	0	0	0	0	0	0	0	0	128.88	145.47	0	0	0	0
5011	3364	2720	2739	0	0	0	0	0	0	0	0	132.13	177.18	0	0	0	0
5012	2446	2729	2738	0	0	0	0	0	0	0	0	112.76	148.06	0	0	0	0
5013	3477	2722	2742	0	0	0	0	0	0	0	0	124.47	147.14	0	0	0	0
5015	3897	2726	2735	0	0	0	0	0	0	0	0	123.26	163.31	0	0	0	0
5016	1711	2721	2740	0	0	0	0	0	0	0	0	100.3	142.18	0	0	0	0
5018	3378	2720	2739	0	0	0	0	0	0	0	0	155.13	168.4	0	0	0	0
5020	3898	2723	2743	0	0	0	0	0	0	0	0	98.16	112.08	0	0	0	0
5021	3389	2723	2743	0	0	0	0	0	0	0	0	125.24	128.16	0	0	0	0
5022	3547	2722	2742	0	0	0	0	0	0	0	0	115.47	124.05	0	0	0	0
5024	3608	2728	2737	0	0	0	0	0	0	0	0	118.11	147.14	0	0	0	0
5025	3900	2721	2740	0	0	0	0	0	0	0	0	129.72	158.36	0	0	0	0
5026	2561	2720	2739	0	0	0	0	0	0	0	0	118.21	149.84	0	0	0	0
5027	3301	2720	2739	0	0	0	0	0	0	0	0	145.53	180.5	0	0	0	0
5028	3485	2722	2742	0	0	0	0	0	0	0	0	144.49	164.19	0	0	0	0
5029	2472	2723	2743	0	0	0	0	0	0	0	0	117.59	149.58	0	0	0	0
5030	3462	2722	2742	0	0	0	0	0	0	0	0	155.12	195.92	0	0	0	0
5031	3345	2723	2740	0	0	0	0	0	0	0	0	129.06	162.16	0	0	0	0
5032	2563	2720	2739	0	0	0	0	0	0	0	0	130	153.31	0	0	0	0
5033	3404	2720	2739	0	0	0	0	0	0	0	0	146.33	185.6	0	0	0	0
5034	2495	0	2743	0	0	0	0	0	0	0	0	0	140.51	0	0	0	0
5035	3902	2727	2736	199810	199601	199908	199601	200101	199601	200111	199601	112.2	151.63	320	512	310	382
5036	3675	2729	2738	0	0	0	0	0	0	0	0	116.8	163.32	0	0	0	0
5037	3686	2728	2737	0	0	0	0	0	0	0	0	125	176.08	0	0	0	0
5039	3696	2722	2742	0	0	0	0	0	0	0	0	136.22	169.95	0	0	0	0
5040	3905	2722	2742	0	0	0	0	0	0	0	0	119.22	145.21	0	0	0	0
5041	3414	2720	2739	0	0	0	0	0	0	0	0	157	187.48	0	0	0	0
5042	2367	2721	2740	0	0	0	0	0	0	0	0	127.61	160.85	0	0	0	0
5043	3906	2720	2739	0	0	0	0	0	0	0	0	158.9	204.63	0	0	0	0
5044	3708	2721	2740	199809	199601	199910	199601	0	0	0	0	112.73	149.03	399	462	0	0
5045	3502	2722	2742	0	0	0	0	0	0	0	0	128.55	150.2	0	0	0	0
5046	3369	2722	2742	0	0	0	0	0	0	0	0	114.91	139.24	0	0	0	0
5047	2331	2721	2740	199810	199601	199910	199601	200012	199601	200111	199601	133.93	173.51	379	434	337	367
5048	1693	2728	2737	0	0	0	0	0	0	0	0	126.94	165.29	0	0	0	0
5049	2506	2728	2737	0	0	0	0	0	0	0	0	117.56	163.12	0	0	0	0
5050	2416	2720	2739	0	0	0	0	0	0	0	0	115.56	146.64	0	0	0	0
5051	3702	2720	2739	0	0	0	0	0	0	0	0	108.19	139.63	0	0	0	0
5052	3581	2729	2738	0	0	0	0	0	0	0	0	120.23	160.56	0	0	0	0
5053	3593	2729	2738	0	0	0	0	0	0	0	0	130.13	156.96	0	0	0	0
5054	3367	2720	2739	0	0	0	0	0	0	0	0	115.26	142.73	0	0	0	0
5055	2567	2723	2743	0	0	0	0	0	0	0	0	122.76	152.4	0	0	0	0
5056	2438	2722	2742	0	0	0	0	0	0	0	0	91.53	111.97	0	0	0	0
5057	3705	2728	2737	0	0	0	0	0	0	0	0	112.44	162.03	0	0	0	0
5058	3907	2728	2737	0	0	0	0	0	0	0	0	144.76	182.41	0	0	0	0
5059	2413	2721	2740	199810	199601	199912	199601	200101	199601	200112	199601	115.67	132.64	430	398	333	356
5060	3519	2721	2740	199810	199601	199910	199601	200101	199601	200111	199601	144.38	177.78	365	461	318	379
5061	3437	2720	2739	0	0	0	0	0	0	0	0	143.48	178.16	0	0	0	0
5062	2386	2721	2740	199810	199601	199912	199601	200110	199601	200212	199601	108.39	138.26	412	666	446	356
5063	3449	2720	2739	0	0	0	0	0	0	0	0	110.1	122.02	0	0	0	0
5064	3908	2720	2739	0	0	0	0	0	0	0	0	139.34	180.09	0	0	0	0
5065	3453	2722	2742	0	0	0	0	0	0	0	0	136.68	152.67	0	0	0	0
5066	3463	2722	2742	0	0	0	0	0	0	0	0	95.87	112.17	0	0	0	0
5067	3394	2720	2739	0	0	0	0	0	0	0	0	110.64	139.65	0	0	0	0
5068	3649	2729	2738	0	0	0	0	0	0	0	0	134.86	184.56	0	0	0	0
5069	2569	0	2742	0	0	0	0	0	0	0	0	0	145.5	0	0	0	0
5070	3723	2723	2743	0	0	0	0	0	0	0	0	98.93	110.28	0	0	0	0
5071	3557	2723	2743	0	0	0	0	0	0	0	0	108.69	133.08	0	0	0	0
5072	3395	2721	2740	0	0	0	0	0	0	0	0	130	157.99	0	0	0	0
5073	2342	2721	2740	0	0	0	0	0	0	0	0	113.63	147.02	0	0	0	0
5074	1644	2729	2738	0	0	0	0	0	0	0	0	107.39	153.21	0	0	0	0
5075	2360	2722	2742	0	0	0	0	0	0	0	0	115	151.66	0	0	0	0
5077	3483	2723	2743	0	0	0	0	0	0	0	0	105	131.91	0	0	0	0
5079	3296	0	2743	0	0	0	0	0	0	0	0	0	123.03	0	0	0	0
5080	3913	0	0	200004	199601	0	0	0	0	0	0	0	0	351	0	0	0
5081	3914	0	0	199903	199601	0	0	0	0	0	0	0	0	708	0	0	0
5083	3916	0	0	199903	199601	0	0	0	0	0	0	0	0	665	0	0	0
5086	3918	0	0	199901	199601	0	0	0	0	0	0	0	0	478	0	0	0
5087	2570	0	0	199901	199601	0	0	0	0	0	0	0	0	412	0	0	0
5088	3662	0	2743	0	0	0	0	0	0	0	0	0	151.64	0	0	0	0
5089	2501	0	2742	0	0	0	0	0	0	0	0	0	167.78	0	0	0	0
5090	3396	2721	2740	0	0	0	0	0	0	0	0	142.48	161	0	0	0	0
5091	3521	2721	2740	0	0	0	0	0	0	0	0	113.17	149.81	0	0	0	0
5093	3342	2728	2737	0	0	0	0	0	0	0	0	120	164.37	0	0	0	0
5094	3637	2728	2737	0	0	0	0	0	0	0	0	140	167.9	0	0	0	0
5095	3454	0	2743	0	0	0	0	0	0	0	0	0	131.3	0	0	0	0
5096	2485	0	2743	0	0	0	0	0	0	0	0	0	100.94	0	0	0	0
5097	3633	2728	2737	0	0	0	0	0	0	0	0	126.81	169.15	0	0	0	0
5098	3919	2729	2738	0	0	0	0	0	0	0	0	142.89	204.97	0	0	0	0
5099	1649	0	2742	0	0	0	0	0	0	0	0	0	150.88	0	0	0	0
5100	3568	0	2743	0	0	0	0	0	0	0	0	0	127.84	0	0	0	0
5102	3539	0	2743	0	0	0	0	0	0	0	0	0	145.91	0	0	0	0
5103	3293	0	2742	0	0	0	0	0	0	0	0	0	135.73	0	0	0	0
5104	3431	2728	0	0	0	0	0	0	0	0	0	114.96	0	0	0	0	0
5105	3654	2728	0	0	0	0	0	0	0	0	0	125.14	0	0	0	0	0
5106	3692	2729	0	0	0	0	0	0	0	0	0	125.97	0	0	0	0	0
5107	3311	2720	0	0	0	0	0	0	0	0	0	133.23	0	0	0	0	0
5108	3922	0	0	199901	199601	0	0	0	0	0	0	0	0	738	0	0	0
5112	3926	0	0	199903	199604	0	0	0	0	0	0	0	0	666	0	0	0
5113	3927	0	0	199903	199604	0	0	0	0	0	0	0	0	699	0	0	0
5114	3928	0	0	200004	199604	0	0	0	0	0	0	0	0	343	0	0	0
5115	3929	0	0	200001	199604	0	0	0	0	0	0	0	0	440	0	0	0
5116	3930	0	0	199901	199604	200002	199601	0	0	0	0	0	0	416	392	0	0
5118	2505	0	0	199901	199604	0	0	0	0	0	0	0	0	717	0	0	0
5124	3670	2747	2747	0	0	0	0	0	0	0	0	117.59	183.18	0	0	0	0
5125	3487	2746	0	0	0	0	0	0	0	0	0	124.48	0	0	0	0	0
5126	3936	2747	2747	0	0	0	0	0	0	0	0	103.04	157.6	0	0	0	0
5127	3587	2746	0	0	0	0	0	0	0	0	0	126.22	0	0	0	0	0
5128	3512	2746	0	0	0	0	0	0	0	0	0	116.63	0	0	0	0	0
5129	3441	2747	2747	0	0	0	0	0	0	0	0	89.12	132.41	0	0	0	0
5130	3937	2748	2748	0	0	0	0	0	0	0	0	116	175.5	0	0	0	0
5131	3536	2746	0	0	0	0	0	0	0	0	0	158.76	0	0	0	0	0
5132	3574	2746	0	0	0	0	0	0	0	0	0	133.68	0	0	0	0	0
5133	3430	2746	0	0	0	0	0	0	0	0	0	131.89	0	0	0	0	0
5134	3939	2749	0	0	0	0	0	0	0	0	0	119.26	0	0	0	0	0
5135	3940	2748	0	0	0	0	0	0	0	0	0	110.63	0	0	0	0	0
5136	2430	2746	0	0	0	0	0	0	0	0	0	165.41	0	0	0	0	0
5137	3511	2746	0	0	0	0	0	0	0	0	0	135.22	0	0	0	0	0
5138	2498	2747	0	199903	199609	200010	199610	200112	199610	200212	199610	121.67	0	610	408	360	357
5139	3552	2746	0	0	0	0	0	0	0	0	0	128	0	0	0	0	0
5140	2513	2746	0	0	0	0	0	0	0	0	0	108	0	0	0	0	0
5141	3790	2753	2780	0	0	0	0	0	0	0	0	127.08	186.93	0	0	0	0
5142	2268	2754	2781	0	0	0	0	0	0	0	0	132.08	175.57	0	0	0	0
5143	2572	2757	2780	0	0	0	0	0	0	0	0	108.38	143.25	0	0	0	0
5144	2573	0	2776	0	0	0	0	0	0	0	0	0	85.56	0	0	0	0
5145	3946	2757	2775	0	0	0	0	0	0	0	0	134.41	190.76	0	0	0	0
5146	3948	0	2775	0	0	0	0	0	0	0	0	0	185.84	0	0	0	0
5147	3951	2757	2775	0	0	0	0	0	0	0	0	140.9	205.1	0	0	0	0
5148	3953	2757	2775	0	0	0	0	0	0	0	0	111.15	138.79	0	0	0	0
5149	3955	0	2776	199909	199610	200011	199610	200112	199610	200301	199610	0	178.37	435	406	384	330
5150	3767	2753	2780	0	0	0	0	0	0	0	0	136.23	207.32	0	0	0	0
5151	3960	2757	0	0	0	0	0	0	0	0	0	113.91	0	0	0	0	0
5152	3961	2758	2776	0	0	0	0	0	0	0	0	127.13	182.57	0	0	0	0
5153	3962	2758	2776	0	0	0	0	0	0	0	0	119.09	164.34	0	0	0	0
5154	3964	2757	2775	0	0	0	0	0	0	0	0	108.86	165	0	0	0	0
5155	3965	2758	2776	199910	199610	200110	199610	0	0	0	0	131.47	181.47	726	781	0	0
5156	3849	2758	2781	199910	199610	200111	199610	200311	199610	200410	199610	138.75	200.83	762	747	327	383
5157	3966	2754	2781	0	0	0	0	0	0	0	0	119.08	162.32	0	0	0	0
5158	3486	2753	2780	0	0	0	0	0	0	0	0	142.52	210.57	0	0	0	0
5159	2287	2753	2780	0	0	0	0	0	0	0	0	121.76	176.59	0	0	0	0
5160	2304	2753	2780	0	0	0	0	0	0	0	0	131.59	187.51	0	0	0	0
5161	3968	2758	2776	0	0	0	0	0	0	0	0	106	153.5	0	0	0	0
5162	3969	2757	2775	0	0	0	0	0	0	0	0	117.57	172.15	0	0	0	0
5163	3619	2753	2782	0	0	0	0	0	0	0	0	139.9	210.87	0	0	0	0
5164	2499	2754	2783	0	0	0	0	0	0	0	0	122.77	181.74	0	0	0	0
5165	2369	2754	2781	0	0	0	0	0	0	0	0	121.72	165.27	0	0	0	0
5166	3528	2753	2780	0	0	0	0	0	0	0	0	124.76	178.42	0	0	0	0
5167	3664	2754	2781	0	0	0	0	0	0	0	0	119.53	160.95	0	0	0	0
5169	3353	2760	0	199909	199611	200110	199611	0	0	0	0	131.99	0	738	759	0	0
5170	3750	2754	2783	0	0	0	0	0	0	0	0	88.02	130	0	0	0	0
5171	3970	2757	2775	0	0	0	0	0	0	0	0	115.71	189.33	0	0	0	0
5172	3573	2752	2779	199910	199611	200110	199611	0	0	0	0	120	178.63	706	759	0	0
5173	3770	2758	2781	0	0	0	0	0	0	0	0	153.98	210.4	0	0	0	0
5174	3347	2753	2782	0	0	0	0	0	0	0	0	129.44	199.45	0	0	0	0
5175	3309	2754	2783	199910	199611	0	0	0	0	0	0	121.15	185.2	406	0	0	0
5176	3314	2754	2783	0	0	0	0	0	0	0	0	121.26	170.03	0	0	0	0
5177	1645	2754	2781	0	0	0	0	0	0	0	0	134.51	185.97	0	0	0	0
5178	1648	2753	2780	0	0	0	0	0	0	0	0	115.69	160.05	0	0	0	0
5179	3690	2753	2782	0	0	0	0	0	0	0	0	128.17	188.02	0	0	0	0
5180	3366	2754	2781	0	0	0	0	0	0	0	0	133.13	179.25	0	0	0	0
5182	3310	2753	2782	0	0	0	0	0	0	0	0	141.58	210.28	0	0	0	0
5183	3588	2754	2781	0	0	0	0	0	0	0	0	108.84	166.6	0	0	0	0
5184	2378	2754	2781	0	0	0	0	0	0	0	0	119.58	106.69	0	0	0	0
5185	1657	2754	2781	0	0	0	0	0	0	0	0	115.16	151.07	0	0	0	0
5186	3339	2754	2783	0	0	0	0	0	0	0	0	119.47	180.4	0	0	0	0
5187	3327	2754	2783	0	0	0	0	0	0	0	0	121.42	188.55	0	0	0	0
5188	3472	2753	2782	0	0	0	0	0	0	0	0	132.11	203.07	0	0	0	0
5189	3494	2753	2782	0	0	0	0	0	0	0	0	132	205.07	0	0	0	0
5190	3973	2757	2790	0	0	0	0	0	0	0	0	115.43	163.89	0	0	0	0
5191	2355	2754	2783	199910	199611	200012	199611	200201	199611	200312	199611	108.58	153.21	437	396	685	1094
5193	2548	2751	2778	0	0	0	0	0	0	0	0	128.7	204.72	0	0	0	0
5194	2274	2751	2778	0	0	0	0	0	0	0	0	128.78	195.31	0	0	0	0
5195	2524	2751	2778	0	0	0	0	0	0	0	0	107	169.97	0	0	0	0
5196	3372	0	2783	0	0	0	0	0	0	0	0	0	168.06	0	0	0	0
5197	3447	2753	2782	0	0	0	0	0	0	0	0	99.35	159.79	0	0	0	0
5200	3540	2753	2782	0	0	0	0	0	0	0	0	127.46	194.3	0	0	0	0
5201	3349	2754	2783	0	0	0	0	0	0	0	0	109.08	172.34	0	0	0	0
5202	2535	2754	2783	199910	199611	200011	199611	200111	199611	200311	199611	122.81	189.93	396	358	733	333
5203	3461	2754	2783	0	0	0	0	0	0	0	0	133.95	192.21	0	0	0	0
5205	2382	2754	2781	0	0	0	0	0	0	0	0	115	159.92	0	0	0	0
5206	3554	2753	2780	0	0	0	0	0	0	0	0	161.55	224.15	0	0	0	0
5207	3292	2754	2781	0	0	0	0	0	0	0	0	100.73	136.61	0	0	0	0
5208	3597	2751	2778	0	0	0	0	0	0	0	0	114.78	172.21	0	0	0	0
5209	2338	2751	2778	0	0	0	0	0	0	0	0	137.22	214.38	0	0	0	0
5210	3616	2751	2778	0	0	0	0	0	0	0	0	137.22	216.51	0	0	0	0
5211	3559	2751	2778	0	0	0	0	0	0	0	0	120.33	195.7	0	0	0	0
5212	3709	2752	2779	0	0	0	0	0	0	0	0	119.33	185.09	0	0	0	0
5213	3529	2754	2781	0	0	0	0	0	0	0	0	139.89	189.2	0	0	0	0
5214	2523	2754	2781	0	0	0	0	0	0	0	0	120.07	160.52	0	0	0	0
5215	3384	2754	2781	199911	199611	0	0	0	0	0	0	131.28	184.02	720	0	0	0
5216	3520	2753	2780	0	0	0	0	0	0	0	0	116.77	186.02	0	0	0	0
5217	3412	2753	2782	0	0	0	0	0	0	0	0	112.57	195.9	0	0	0	0
5218	3306	2754	2783	199910	199611	200110	199611	200301	199611	0	0	115.97	174.82	757	443	338	0
5219	3399	2753	2782	0	0	0	0	0	0	0	0	116.33	173.21	0	0	0	0
5220	3975	2754	2783	0	0	0	0	0	0	0	0	141.33	195.82	0	0	0	0
5221	3495	2754	2783	0	0	0	0	0	0	0	0	117.44	175.33	0	0	0	0
5222	3458	2751	2778	0	0	0	0	0	0	0	0	147.39	213.31	0	0	0	0
5223	3381	2752	2779	0	0	0	0	0	0	0	0	129.81	198.51	0	0	0	0
5224	3468	2751	2778	0	0	0	0	0	0	0	0	125.08	200.51	0	0	0	0
5226	3642	2754	2783	0	0	0	0	0	0	0	0	104.67	167.15	0	0	0	0
5227	3362	2754	2781	0	0	0	0	0	0	0	0	120.89	172.94	0	0	0	0
5228	3687	2754	2781	199909	199611	200209	199611	0	0	0	0	126.89	173.21	1094	416	0	0
5229	3488	2753	2782	0	0	0	0	0	0	0	0	107.26	166.6	0	0	0	0
5230	3433	2753	2782	0	0	0	0	0	0	0	0	162.58	244.74	0	0	0	0
5231	3582	2751	2778	0	0	0	0	0	0	0	0	131.49	202.39	0	0	0	0
5232	2298	2751	2778	0	0	0	0	0	0	0	0	126.36	198.39	0	0	0	0
5233	3623	2752	2779	0	0	0	0	0	0	0	0	120.17	184.05	0	0	0	0
5234	3535	2751	2778	0	0	0	0	0	0	0	0	122.83	203.71	0	0	0	0
5235	3680	2751	2778	0	0	0	0	0	0	0	0	136.57	211.31	0	0	0	0
5236	3355	2751	2778	0	0	0	0	0	0	0	0	134.57	199.95	0	0	0	0
5237	2545	2752	0	0	0	0	0	0	0	0	0	126.43	0	0	0	0	0
5238	3617	2752	2779	0	0	0	0	0	0	0	0	118.14	185.19	0	0	0	0
5239	3776	2757	2780	0	0	0	0	0	0	0	0	128.89	198.32	0	0	0	0
5240	3864	2754	2781	0	0	0	0	0	0	0	0	134.15	187.53	0	0	0	0
5241	3524	2753	2780	0	0	0	0	0	0	0	0	131.62	190.61	0	0	0	0
5242	3799	2753	2780	0	0	0	0	0	0	0	0	115.17	171.5	0	0	0	0
5243	3579	2754	2781	199910	199611	200012	199611	200212	199611	200311	199611	115.43	168.67	406	728	362	403
5244	3835	2754	2781	0	0	0	0	0	0	0	0	126.29	166.84	0	0	0	0
5245	3764	2752	2779	199910	199611	200110	199611	200312	199611	200512	199611	118.85	189.2	740	783	726	355
5246	3678	2751	2778	0	0	0	0	0	0	0	0	113.08	182.66	0	0	0	0
5247	3652	2751	2778	0	0	0	0	0	0	0	0	142.77	223.91	0	0	0	0
5248	3455	2754	2783	199910	199611	0	0	0	0	0	0	115.71	171.34	456	0	0	0
5249	3330	2754	2783	199911	199611	200012	199611	200111	199611	200312	199611	108.77	151.65	377	328	771	343
5250	3423	2752	2779	0	0	0	0	0	0	0	0	99.9	151.68	0	0	0	0
5251	3881	0	2787	0	0	0	0	0	0	0	0	0	146.77	0	0	0	0
5252	3976	2758	2791	199910	199611	200101	199611	200212	199611	200311	199611	124.71	174.4	467	684	343	410
5253	3320	2753	2780	0	0	0	0	0	0	0	0	113.55	153.68	0	0	0	0
5254	3523	2753	2780	0	0	0	0	0	0	0	0	139.51	199.92	0	0	0	0
5255	3418	2754	2781	0	0	0	0	0	0	0	0	94.41	144.2	0	0	0	0
5256	3471	2753	2780	0	0	0	0	0	0	0	0	137.18	195.53	0	0	0	0
5257	3671	2751	2778	0	0	0	0	0	0	0	0	142.06	209.14	0	0	0	0
5258	2492	2752	2779	199909	199611	200011	199611	200111	199611	200311	199611	96.76	157.26	422	367	732	336
5259	3390	2752	0	199910	199611	200111	199611	200212	199611	200410	199611	138.59	0	761	407	668	341
5260	3584	2751	2778	0	0	0	0	0	0	0	0	108.82	182.1	0	0	0	0
5261	3704	2751	2778	0	0	0	0	0	0	0	0	127.99	194.32	0	0	0	0
5262	1642	2751	2778	0	0	0	0	0	0	0	0	110.1	181.84	0	0	0	0
5263	3620	2751	2778	0	0	0	0	0	0	0	0	140.74	204.54	0	0	0	0
5264	3611	2753	2784	0	0	0	0	0	0	0	0	126.94	185.57	0	0	0	0
5265	3635	2753	2784	0	0	0	0	0	0	0	0	129.47	198.74	0	0	0	0
5266	3657	2754	2785	0	0	0	0	0	0	0	0	84.65	139.31	0	0	0	0
5267	3569	2753	0	0	0	0	0	0	0	0	0	143.76	0	0	0	0	0
5268	3482	2751	2778	0	0	0	0	0	0	0	0	122.43	193.43	0	0	0	0
5269	3570	2754	2781	0	0	0	0	0	0	0	0	86.47	118.17	0	0	0	0
5270	3368	2753	2780	0	0	0	0	0	0	0	0	128.47	189.61	0	0	0	0
5271	3615	2753	2780	0	0	0	0	0	0	0	0	144.94	206.14	0	0	0	0
5272	3473	2754	2781	199911	199611	200201	199611	200311	199611	200411	199611	128.61	177.38	785	668	369	353
5273	3537	2760	2803	0	0	0	0	0	0	0	0	113.03	137.86	0	0	0	0
5275	2396	2754	2781	0	0	0	0	0	0	0	0	154.75	210.62	0	0	0	0
5276	3470	0	2802	0	0	0	0	0	0	0	0	0	185.75	0	0	0	0
5277	3640	2754	2785	0	0	0	0	0	0	0	0	98.1	156.26	0	0	0	0
5279	3428	2751	2778	0	0	0	0	0	0	0	0	114.2	190.98	0	0	0	0
5280	3515	2751	2778	0	0	0	0	0	0	0	0	157.4	231.09	0	0	0	0
5281	3334	2752	2779	0	0	0	0	0	0	0	0	97.09	152.34	0	0	0	0
5282	3505	2754	2781	0	0	0	0	0	0	0	0	99.88	157.46	0	0	0	0
5283	3688	2753	2780	0	0	0	0	0	0	0	0	118.48	190.19	0	0	0	0
5284	3614	2754	2781	0	0	0	0	0	0	0	0	121.7	175.39	0	0	0	0
5285	3666	2751	2778	0	0	0	0	0	0	0	0	126.49	194.23	0	0	0	0
5286	3318	2751	2778	0	0	0	0	0	0	0	0	148.05	222.14	0	0	0	0
5287	3533	2751	2778	0	0	0	0	0	0	0	0	123.18	200.3	0	0	0	0
5288	3782	2752	2779	199911	199611	200110	199611	200311	199611	0	0	129.21	186.43	690	759	335	0
5289	3408	2751	2778	0	0	0	0	0	0	0	0	114.18	187.9	0	0	0	0
5290	3358	2752	2779	0	0	0	0	0	0	0	0	107.99	119.94	0	0	0	0
5291	1663	2751	2778	0	0	0	0	0	0	0	0	137.5	210.64	0	0	0	0
5292	3291	2751	2778	0	0	0	0	0	0	0	0	127.5	214.25	0	0	0	0
5293	3812	2751	2778	0	0	0	0	0	0	0	0	156.25	222.92	0	0	0	0
5295	3530	2753	2780	0	0	0	0	0	0	0	0	140.87	203.02	0	0	0	0
5296	3798	2753	2780	0	0	0	0	0	0	0	0	159.9	214.61	0	0	0	0
5297	3701	2753	2780	0	0	0	0	0	0	0	0	133.92	191.96	0	0	0	0
5298	3551	0	2781	199910	199611	200011	199611	200212	199611	200312	199611	0	171.57	411	744	370	338
5300	3452	2754	2781	0	0	0	0	0	0	0	0	102.52	144.13	0	0	0	0
5301	3484	2754	2785	0	0	0	0	0	0	0	0	101.04	152.86	0	0	0	0
5302	3326	2754	2785	0	0	0	0	0	0	0	0	117.36	177.63	0	0	0	0
5303	3605	2754	2785	0	0	0	0	0	0	0	0	131.44	180.11	0	0	0	0
5304	3553	2753	2784	0	0	0	0	0	0	0	0	117.36	177.63	0	0	0	0
5305	3397	2753	2784	0	0	0	0	0	0	0	0	123.5	191.44	0	0	0	0
5306	3371	2754	2785	0	0	0	0	0	0	0	0	109.79	155.19	0	0	0	0
5307	3838	2754	2781	199910	199611	0	0	0	0	0	0	113.37	159.41	422	0	0	0
5308	2352	2753	2780	0	0	0	0	0	0	0	0	142.16	203.93	0	0	0	0
5309	3780	0	2802	0	0	0	0	0	0	0	0	0	169.09	0	0	0	0
5310	1673	2754	2781	0	0	0	0	0	0	0	0	113.37	145.67	0	0	0	0
5311	3466	2752	2779	0	0	0	0	0	0	0	0	142.96	221.27	0	0	0	0
5312	3432	2751	2778	0	0	0	0	0	0	0	0	109.26	167.81	0	0	0	0
5313	3594	2751	2778	0	0	0	0	0	0	0	0	104.84	168.98	0	0	0	0
5316	3978	2757	2790	0	0	0	0	0	0	0	0	124.25	159.8	0	0	0	0
5317	2563	2754	2781	0	0	0	0	0	0	0	0	127.47	157.38	0	0	0	0
5319	3857	2763	2790	0	0	0	0	0	0	0	0	142.26	210	0	0	0	0
5320	3630	2763	2799	0	0	0	0	0	0	0	0	123.76	154	0	0	0	0
5321	2271	2763	2790	0	0	0	0	0	0	0	0	112.02	152.25	0	0	0	0
5322	3558	2764	2791	0	0	0	0	0	0	0	0	126.33	158.75	0	0	0	0
5323	3909	2763	2799	0	0	0	0	0	0	0	0	136.95	175	0	0	0	0
5324	3401	2764	2791	0	0	0	0	0	0	0	0	103.52	152.25	0	0	0	0
5325	2463	2769	2792	0	0	0	0	0	0	0	0	132.38	181.33	0	0	0	0
5326	3550	2769	2799	0	0	0	0	0	0	0	0	121.14	138	0	0	0	0
5327	3352	2770	2793	199911	199612	200110	199612	200310	199612	200410	199612	144.83	194	708	686	408	377
5328	3979	2758	2791	0	0	0	0	0	0	0	0	122.03	154.28	0	0	0	0
5329	3879	2769	2792	0	0	0	0	0	0	0	0	155	163.13	0	0	0	0
5330	3498	2769	2792	0	0	0	0	0	0	0	0	126.5	175.21	0	0	0	0
5331	3392	2769	2792	0	0	0	0	0	0	0	0	120.2	123.08	0	0	0	0
5332	3391	2752	2779	0	0	0	0	0	0	0	0	118.6	192.6	0	0	0	0
5333	3677	2751	2798	0	0	0	0	0	0	0	0	129.78	147.65	0	0	0	0
5334	3887	2752	2779	0	0	0	0	0	0	0	0	107.27	166.1	0	0	0	0
5335	3629	2752	2779	199911	199612	200110	199612	200301	199612	200312	199612	113.09	180.6	680	481	334	372
5336	2413	2770	2789	199909	199612	200011	199612	200110	199612	200301	199612	141.49	198.82	433	339	451	310
5337	3295	2770	2789	0	0	0	0	0	0	0	0	117.66	152.78	0	0	0	0
5338	3474	2769	2792	0	0	0	0	0	0	0	0	161.11	184.89	0	0	0	0
5339	3516	2770	2793	0	0	0	0	0	0	0	0	112	152.84	0	0	0	0
5340	3298	2769	2792	0	0	0	0	0	0	0	0	129.43	180.77	0	0	0	0
5341	3903	2751	2778	0	0	0	0	0	0	0	0	135.69	210.03	0	0	0	0
5342	3819	2751	2798	0	0	0	0	0	0	0	0	118.28	161.27	0	0	0	0
5344	3795	2751	2798	0	0	0	0	0	0	0	0	114.93	149.59	0	0	0	0
5345	3285	2752	2779	0	0	0	0	0	0	0	0	127.67	192.79	0	0	0	0
5346	3420	2769	2792	0	0	0	0	0	0	0	0	132.01	124.78	0	0	0	0
5347	2330	2769	2788	0	0	0	0	0	0	0	0	103.52	131.84	0	0	0	0
5348	3621	2769	2788	0	0	0	0	0	0	0	0	133.6	186.24	0	0	0	0
5350	3378	2770	2789	199909	199612	200201	199612	200212	199612	0	0	150.41	203.65	831	352	404	0
5351	3374	2751	2798	0	0	0	0	0	0	0	0	133.24	179.04	0	0	0	0
5352	3357	2751	2798	0	0	0	0	0	0	0	0	131.88	152.08	0	0	0	0
5353	3710	2752	2779	0	0	0	0	0	0	0	0	123.57	180.21	0	0	0	0
5354	3608	2751	2798	0	0	0	0	0	0	0	0	112.14	146.16	0	0	0	0
5355	3766	2752	2801	0	0	0	0	0	0	0	0	100.43	151.82	0	0	0	0
5356	3541	2769	2799	0	0	0	0	0	0	0	0	148.5	174.41	0	0	0	0
5357	3784	2766	2793	199909	199612	200011	199612	200112	199612	200212	199612	118.13	167.95	429	403	344	370
5358	3319	2764	2791	0	0	0	0	0	0	0	0	132.47	180.86	0	0	0	0
5359	1636	2763	2799	0	0	0	0	0	0	0	0	138.68	178.07	0	0	0	0
5360	3847	2763	2799	0	0	0	0	0	0	0	0	146.82	169.53	0	0	0	0
5361	3980	2773	2799	0	0	0	0	0	0	0	0	152.12	180.34	0	0	0	0
5362	2306	2769	2799	0	0	0	0	0	0	0	0	126.33	167.53	0	0	0	0
5363	1676	2770	2789	0	0	0	0	0	0	0	0	118	156.85	0	0	0	0
5364	3449	2769	2799	0	0	0	0	0	0	0	0	138	167.62	0	0	0	0
5365	3762	2770	2789	0	0	0	0	0	0	0	0	128.89	172.44	0	0	0	0
5368	2317	0	2792	0	0	0	0	0	0	0	0	0	97.73	0	0	0	0
5369	3338	2769	2788	0	0	0	0	0	0	0	0	138.36	186.03	0	0	0	0
5370	3567	2769	2799	0	0	0	0	0	0	0	0	158.96	182.6	0	0	0	0
5371	3691	2769	2799	0	0	0	0	0	0	0	0	132.19	156.02	0	0	0	0
5372	1664	2769	2799	0	0	0	0	0	0	0	0	151.21	177.33	0	0	0	0
5373	3304	2763	2790	0	0	0	0	0	0	0	0	134.92	207.47	0	0	0	0
5374	3699	2763	2799	0	0	0	0	0	0	0	0	144.84	183.84	0	0	0	0
5375	3478	2764	2791	199910	199612	0	0	0	0	0	0	144.5	210.22	435	0	0	0
5376	3379	2769	2799	0	0	0	0	0	0	0	0	166.24	189.75	0	0	0	0
5377	3577	2770	2789	199910	199612	200110	199612	200312	199612	200412	199612	132.76	172.16	734	799	348	389
5378	3510	0	2802	0	0	0	0	0	0	0	0	0	160.96	0	0	0	0
5379	3500	2770	2789	0	0	0	0	0	0	0	0	131.25	169.43	0	0	0	0
5380	3852	2770	2789	199910	199612	200110	199612	200311	199612	200411	199612	130.15	176.59	722	774	356	700
5381	3367	2770	2789	0	0	0	0	0	0	0	0	124.03	165.99	0	0	0	0
5382	3873	2770	2793	0	0	0	0	0	0	0	0	118.13	101.34	0	0	0	0
5383	3650	2763	2799	0	0	0	0	0	0	0	0	138.92	196.22	0	0	0	0
5384	1637	2763	2799	0	0	0	0	0	0	0	0	133.47	180.49	0	0	0	0
5385	3981	2763	2799	0	0	0	0	0	0	0	0	138.26	153.73	0	0	0	0
5386	3575	2764	2791	0	0	0	0	0	0	0	0	122.74	169.5	0	0	0	0
5387	3885	2770	2793	0	0	0	0	0	0	0	0	107.27	97.96	0	0	0	0
5388	3861	2771	2792	0	0	0	0	0	0	0	0	117.62	156.72	0	0	0	0
5389	3777	2772	2793	0	0	0	0	0	0	0	0	105.98	158.85	0	0	0	0
5390	3538	2764	2791	0	0	0	0	0	0	0	0	106.38	154.96	0	0	0	0
5391	3832	2763	2799	0	0	0	0	0	0	0	0	126.25	161.98	0	0	0	0
5392	3595	2763	2799	0	0	0	0	0	0	0	0	159.69	193.41	0	0	0	0
5393	3603	2764	2791	199909	199612	200012	199612	200201	199612	200212	199612	108.43	149.78	448	394	346	341
5394	3491	2763	2799	0	0	0	0	0	0	0	0	138.66	169.47	0	0	0	0
5395	3437	2769	2799	0	0	0	0	0	0	0	0	132.62	151.82	0	0	0	0
5396	3413	2769	2799	0	0	0	0	0	0	0	0	161.08	191	0	0	0	0
5397	3385	2770	2789	199909	199612	200110	199612	200312	199612	0	0	134.31	182.59	744	791	380	0
5398	3465	2770	2789	0	0	0	0	0	0	0	0	120.62	161.29	0	0	0	0
5399	2335	2770	2789	0	0	0	0	0	0	0	0	135.46	192.57	0	0	0	0
5400	3414	2769	2799	0	0	0	0	0	0	0	0	146.28	160.71	0	0	0	0
5401	3586	2769	2799	0	0	0	0	0	0	0	0	134.4	151.49	0	0	0	0
5403	3700	2764	2791	0	0	0	0	0	0	0	0	155	208.73	0	0	0	0
5404	3479	2764	2791	0	0	0	0	0	0	0	0	111.43	145.08	0	0	0	0
5405	3694	2764	2791	0	0	0	0	0	0	0	0	130	168.98	0	0	0	0
5406	2279	2769	2792	0	0	0	0	0	0	0	0	132.44	179.93	0	0	0	0
5407	3637	2764	2791	0	0	0	0	0	0	0	0	124.84	167.1	0	0	0	0
5408	3341	2764	2791	199910	199612	200012	199612	200201	199612	200301	199612	109.72	155.63	430	386	368	635
5409	3351	2763	2799	0	0	0	0	0	0	0	0	134.56	172.54	0	0	0	0
5410	3503	2770	2789	199910	199612	200109	199612	200212	199612	200311	199612	119.19	158.06	711	438	338	366
5411	3394	2769	2799	0	0	0	0	0	0	0	0	131.19	155.59	0	0	0	0
5412	2365	2770	2789	200001	199612	200109	199612	200311	199612	200410	199612	122.81	164.31	627	783	324	433
5413	3445	2769	2799	0	0	0	0	0	0	0	0	146.38	164.26	0	0	0	0
5414	3982	2774	2791	0	0	0	0	0	0	0	0	122.31	165.11	0	0	0	0
5415	1691	2769	2799	0	0	0	0	0	0	0	0	139.77	163.97	0	0	0	0
5416	2405	2769	2799	0	0	0	0	0	0	0	0	159.56	159.18	0	0	0	0
5417	3661	2769	2799	0	0	0	0	0	0	0	0	121.6	130.55	0	0	0	0
5418	3591	2764	2791	0	0	0	0	0	0	0	0	126.51	174.27	0	0	0	0
5419	2286	2770	2793	0	0	0	0	0	0	0	0	129.84	124.25	0	0	0	0
5420	3601	2769	2788	0	0	0	0	0	0	0	0	128.84	180.05	0	0	0	0
5421	3346	2770	2789	199909	199612	200011	199612	0	0	0	0	131.8	178.46	425	367	0	0
5422	3810	2769	2799	0	0	0	0	0	0	0	0	137.52	145.91	0	0	0	0
5423	2291	2770	2789	0	0	0	0	0	0	0	0	110.56	140.69	0	0	0	0
5424	3600	2770	2789	0	0	0	0	0	0	0	0	124.04	166.87	0	0	0	0
5425	3755	2763	2799	0	0	0	0	0	0	0	0	137.21	179.44	0	0	0	0
5426	3644	2770	2789	0	0	0	0	0	0	0	0	98.29	130.68	0	0	0	0
5427	2353	2770	2789	0	0	0	0	0	0	0	0	137.34	189.91	0	0	0	0
5428	3682	2764	2791	0	0	0	0	0	0	0	0	118	166.26	0	0	0	0
5429	2538	2763	2799	0	0	0	0	0	0	0	0	153	183.92	0	0	0	0
5430	1639	2763	2799	0	0	0	0	0	0	0	0	101	129.47	0	0	0	0
5431	2367	2770	2789	0	0	0	0	0	0	0	0	142.13	183.75	0	0	0	0
5432	3702	2769	2788	0	0	0	0	0	0	0	0	111.67	157.68	0	0	0	0
5433	1634	2770	2789	0	0	0	0	0	0	0	0	106.7	148.58	0	0	0	0
5434	3667	2764	2791	199910	199612	200012	199612	0	0	0	0	107.65	150.59	427	622	0	0
5435	3398	2769	2799	0	0	0	0	0	0	0	0	130.31	145.59	0	0	0	0
5436	3596	2763	2799	0	0	0	0	0	0	0	0	138.8	162.79	0	0	0	0
5438	3811	2763	2790	0	0	0	0	0	0	0	0	121.61	166.92	0	0	0	0
5439	3350	2763	2799	0	0	0	0	0	0	0	0	126.51	172.15	0	0	0	0
5440	3469	2764	2791	199910	199612	0	0	0	0	0	0	119.33	174.87	756	0	0	0
5441	2443	2770	2789	0	0	0	0	0	0	0	0	116	151.26	0	0	0	0
5442	1655	2770	2789	199910	199612	200011	199612	0	0	0	0	123	160.43	398	380	0	0
5443	2358	2769	2799	0	0	0	0	0	0	0	0	140	165.38	0	0	0	0
5444	3908	2769	2799	0	0	0	0	0	0	0	0	153	183.07	0	0	0	0
5445	3294	2769	2799	0	0	0	0	0	0	0	0	127	146.74	0	0	0	0
5446	3983	2774	2791	0	0	0	0	0	0	0	0	114.27	168.17	0	0	0	0
5447	3402	2770	2789	199911	199612	200101	199612	200201	199612	200311	199612	116.73	160.7	421	389	647	345
5448	2384	2769	2799	0	0	0	0	0	0	0	0	153.03	177.84	0	0	0	0
5449	3387	2770	2793	0	0	0	0	0	0	0	0	119.76	165.89	0	0	0	0
5450	3566	2763	2799	0	0	0	0	0	0	0	0	132.52	177.79	0	0	0	0
5451	3658	2764	2791	0	0	0	0	0	0	0	0	114.52	153.49	0	0	0	0
5452	3842	2764	2791	0	0	0	0	0	0	0	0	118.87	169.25	0	0	0	0
5453	3900	2769	2799	0	0	0	0	0	0	0	0	145.9	159.75	0	0	0	0
5454	2292	2769	2799	0	0	0	0	0	0	0	0	138.81	152.8	0	0	0	0
5455	3589	2770	2793	199910	199612	200012	199612	200201	199612	200311	199612	124.49	163.89	440	384	660	382
5456	3373	2763	2799	0	0	0	0	0	0	0	0	130.79	166.67	0	0	0	0
5457	3415	2766	2801	199911	199612	200110	199612	200209	199612	200311	199612	129.14	172.98	701	336	421	667
5458	1709	2764	2791	0	0	0	0	0	0	0	0	112.32	155.21	0	0	0	0
5461	3653	2764	2791	199910	199612	200012	199612	200301	199612	200401	199612	118.42	164.18	422	766	366	1004
5462	3481	2764	2791	0	0	0	0	0	0	0	0	115.86	148.74	0	0	0	0
5463	2541	2769	2799	0	0	0	0	0	0	0	0	161.48	167.67	0	0	0	0
5465	3871	2752	2779	0	0	0	0	0	0	0	0	115.87	177.1	0	0	0	0
5466	3335	2752	2779	199910	199612	200101	199612	200112	199612	200212	199612	105.87	165.94	441	342	358	350
5467	3749	2752	2779	0	0	0	0	0	0	0	0	127.83	188.41	0	0	0	0
5469	3783	2751	2798	0	0	0	0	0	0	0	0	110.44	147.52	0	0	0	0
5470	3531	2751	2798	0	0	0	0	0	0	0	0	115.71	151.06	0	0	0	0
5471	3984	2752	2779	199909	199612	0	0	0	0	0	0	118.08	183.77	726	0	0	0
5472	3322	2754	2781	0	0	0	0	0	0	0	0	121	157.96	0	0	0	0
5473	3580	2754	2803	0	0	0	0	0	0	0	0	123.3	165.47	0	0	0	0
5474	3985	2757	2790	0	0	0	0	0	0	0	0	107.87	162.4	0	0	0	0
5475	3626	2752	2779	0	0	0	0	0	0	0	0	109.67	171.67	0	0	0	0
5476	3544	2751	2778	0	0	0	0	0	0	0	0	102	159.6	0	0	0	0
5477	3450	2752	2779	0	0	0	0	0	0	0	0	120.33	177.8	0	0	0	0
5479	3786	0	2786	0	0	0	0	0	0	0	0	0	181.26	0	0	0	0
5480	3618	2765	2799	0	0	0	0	0	0	0	0	146.79	194.61	0	0	0	0
5481	3707	2765	2799	0	0	0	0	0	0	0	0	109.36	144.12	0	0	0	0
5482	2554	2765	2799	0	0	0	0	0	0	0	0	126.29	171.36	0	0	0	0
5483	2302	2766	2801	0	0	0	0	0	0	0	0	122.97	167.34	0	0	0	0
5484	3708	2768	2797	199910	199701	0	0	0	0	0	0	133.93	155.1	701	0	0	0
5485	2447	2768	2797	0	0	0	0	0	0	0	0	150.93	165.51	0	0	0	0
5486	3906	2767	2799	0	0	0	0	0	0	0	0	169.07	188.27	0	0	0	0
5487	3986	2773	2790	0	0	0	0	0	0	0	0	115.57	158.6	0	0	0	0
5488	3987	2773	2790	0	0	0	0	0	0	0	0	104.13	138.5	0	0	0	0
5489	2318	2771	2799	0	0	0	0	0	0	0	0	159.58	176.17	0	0	0	0
5490	3988	2772	2793	0	0	0	0	0	0	0	0	122.53	176.26	0	0	0	0
5491	2579	2772	2793	199911	199701	0	0	0	0	0	0	113.32	156.07	694	0	0	0
5492	2313	2771	2792	0	0	0	0	0	0	0	0	96.42	146.95	0	0	0	0
5493	2580	2772	2793	0	0	0	0	0	0	0	0	90.53	128.04	0	0	0	0
5494	3854	2772	2793	0	0	0	0	0	0	0	0	113.77	164.42	0	0	0	0
5495	3377	2772	2793	0	0	0	0	0	0	0	0	131.95	186.61	0	0	0	0
5496	2293	2772	2793	0	0	0	0	0	0	0	0	123.27	170.52	0	0	0	0
5497	3989	2771	2799	0	0	0	0	0	0	0	0	138.07	143.13	0	0	0	0
5498	3875	2765	2799	0	0	0	0	0	0	0	0	125.36	168.81	0	0	0	0
5499	3990	2768	2797	0	0	0	0	0	0	0	0	150	171.27	0	0	0	0
5500	3532	2766	2801	0	0	0	0	0	0	0	0	97.22	120.33	0	0	0	0
5501	3855	2765	2799	0	0	0	0	0	0	0	0	137.54	192.52	0	0	0	0
5502	3571	2765	2799	0	0	0	0	0	0	0	0	144.76	193.69	0	0	0	0
5503	2374	2768	2797	0	0	0	0	0	0	0	0	145.22	152.14	0	0	0	0
5504	3426	2767	2796	0	0	0	0	0	0	0	0	131.33	152.5	0	0	0	0
5505	2465	2768	2803	0	0	0	0	0	0	0	0	142.22	160.18	0	0	0	0
5506	3290	2772	0	0	0	0	0	0	0	0	0	139.09	0	0	0	0	0
5507	3843	2771	2802	0	0	0	0	0	0	0	0	145.64	180.68	0	0	0	0
5508	3859	2772	0	0	0	0	0	0	0	0	0	127.09	0	0	0	0	0
5509	3848	2765	2799	0	0	0	0	0	0	0	0	130.75	173.6	0	0	0	0
5510	3697	2766	2801	0	0	0	0	0	0	0	0	113.64	147.99	0	0	0	0
5511	2568	2765	2799	0	0	0	0	0	0	0	0	133.49	168.2	0	0	0	0
5512	3427	2765	2799	0	0	0	0	0	0	0	0	122.36	156.12	0	0	0	0
5513	2414	2768	2797	0	0	0	0	0	0	0	0	115.48	127.26	0	0	0	0
5514	3599	2767	2799	0	0	0	0	0	0	0	0	146.51	163.16	0	0	0	0
5515	3467	2768	2797	0	0	0	0	0	0	0	0	111.99	133.66	0	0	0	0
5516	3740	2771	0	0	0	0	0	0	0	0	0	139.09	0	0	0	0	0
5517	2334	2771	0	0	0	0	0	0	0	0	0	120.28	0	0	0	0	0
5518	3853	2771	2802	0	0	0	0	0	0	0	0	157.22	193.41	0	0	0	0
5519	3679	2765	2799	0	0	0	0	0	0	0	0	124.46	169.77	0	0	0	0
5520	3779	2766	2801	199910	199701	200209	199701	200310	199701	200410	199701	146.54	194.21	1066	374	386	373
5521	1677	2768	2797	0	0	0	0	0	0	0	0	95.14	99.79	0	0	0	0
5522	1276	2768	2797	0	0	0	0	0	0	0	0	123.57	122.6	0	0	0	0
5523	3364	2768	2797	0	0	0	0	0	0	0	0	120.43	128.23	0	0	0	0
5524	3300	2767	2799	0	0	0	0	0	0	0	0	166.43	175.87	0	0	0	0
5525	3991	2771	2799	0	0	0	0	0	0	0	0	148.88	167.72	0	0	0	0
5526	3992	2771	2799	0	0	0	0	0	0	0	0	149	163.56	0	0	0	0
5527	3624	2766	2801	0	0	0	0	0	0	0	0	125.19	156.41	0	0	0	0
5528	3831	2765	2799	0	0	0	0	0	0	0	0	136.85	179.94	0	0	0	0
5529	3598	2768	2797	0	0	0	0	0	0	0	0	104.56	108.25	0	0	0	0
5530	3794	0	2799	0	0	0	0	0	0	0	0	0	197.82	0	0	0	0
5531	3336	2766	2801	0	0	0	0	0	0	0	0	117.92	161.71	0	0	0	0
5532	3289	2766	2801	0	0	0	0	0	0	0	0	119.3	150.09	0	0	0	0
5533	1638	2766	2801	0	0	0	0	0	0	0	0	95.91	116.22	0	0	0	0
5534	2458	2765	2799	0	0	0	0	0	0	0	0	145.2	200.65	0	0	0	0
5535	2489	2765	2799	0	0	0	0	0	0	0	0	140.41	164.74	0	0	0	0
5536	2496	2772	0	0	0	0	0	0	0	0	0	138.12	0	0	0	0	0
5537	3405	2771	2802	0	0	0	0	0	0	0	0	125.24	163.16	0	0	0	0
5538	2354	0	2802	0	0	0	0	0	0	0	0	0	181.19	0	0	0	0
5540	2342	0	2803	0	0	0	0	0	0	0	0	0	122.16	0	0	0	0
5541	3890	0	2802	0	0	0	0	0	0	0	0	0	168.11	0	0	0	0
5542	2373	2767	2796	0	0	0	0	0	0	0	0	134.86	152.06	0	0	0	0
5543	2267	0	2803	0	0	0	0	0	0	0	0	0	172.34	0	0	0	0
5546	2411	2766	2801	0	0	0	0	0	0	0	0	86.91	135.21	0	0	0	0
5547	2527	2771	0	0	0	0	0	0	0	0	0	127	0	0	0	0	0
5548	3549	2771	2802	0	0	0	0	0	0	0	0	139.88	182.77	0	0	0	0
5549	3851	2765	2799	0	0	0	0	0	0	0	0	125	177.99	0	0	0	0
5550	2446	2766	2801	0	0	0	0	0	0	0	0	115.75	149.13	0	0	0	0
5551	3460	2766	2801	0	0	0	0	0	0	0	0	137.25	176.48	0	0	0	0
5552	3565	2766	2801	0	0	0	0	0	0	0	0	121.74	165.13	0	0	0	0
5553	3884	2766	2801	0	0	0	0	0	0	0	0	119.74	159.84	0	0	0	0
5554	3411	2772	2803	0	0	0	0	0	0	0	0	128.29	162.67	0	0	0	0
5555	2416	0	2803	0	0	0	0	0	0	0	0	0	135.86	0	0	0	0
5556	3910	2766	2801	0	0	0	0	0	0	0	0	128.3	167.77	0	0	0	0
5557	3752	2765	2799	0	0	0	0	0	0	0	0	123.3	161.3	0	0	0	0
5558	2402	2765	2799	0	0	0	0	0	0	0	0	85.11	113.08	0	0	0	0
5559	1684	2765	2799	0	0	0	0	0	0	0	0	108.71	165.92	0	0	0	0
5560	3899	2765	2799	0	0	0	0	0	0	0	0	102.42	107.45	0	0	0	0
5561	3659	2766	2801	0	0	0	0	0	0	0	0	143.55	177.38	0	0	0	0
5562	2415	0	2802	0	0	0	0	0	0	0	0	0	152.34	0	0	0	0
5563	3429	2765	2799	0	0	0	0	0	0	0	0	154.13	204.23	0	0	0	0
5564	3526	2766	2801	199910	199701	0	0	0	0	0	0	121.52	170.95	716	0	0	0
5565	3896	2766	2801	0	0	0	0	0	0	0	0	142.17	172.61	0	0	0	0
5566	3883	2766	2801	0	0	0	0	0	0	0	0	127.83	150.33	0	0	0	0
5568	3846	0	2799	0	0	0	0	0	0	0	0	0	157.28	0	0	0	0
5569	3778	0	2799	0	0	0	0	0	0	0	0	0	187.69	0	0	0	0
5570	3606	2771	2802	0	0	0	0	0	0	0	0	126.02	168.27	0	0	0	0
5571	1277	2771	2802	0	0	0	0	0	0	0	0	141.39	181.99	0	0	0	0
5573	3844	0	2802	0	0	0	0	0	0	0	0	0	177.24	0	0	0	0
5574	3438	2771	2802	0	0	0	0	0	0	0	0	112.33	157.97	0	0	0	0
5575	3370	2771	2802	0	0	0	0	0	0	0	0	110.67	120.25	0	0	0	0
5576	1661	2765	2799	0	0	0	0	0	0	0	0	151.38	184.33	0	0	0	0
5578	3316	2765	2799	0	0	0	0	0	0	0	0	133.97	166.66	0	0	0	0
5579	3674	2765	2799	0	0	0	0	0	0	0	0	155	193.93	0	0	0	0
5581	2553	2772	2803	0	0	0	0	0	0	0	0	118.99	136.51	0	0	0	0
5582	3404	0	2802	0	0	0	0	0	0	0	0	0	201.35	0	0	0	0
5583	3576	0	2802	0	0	0	0	0	0	0	0	0	160.56	0	0	0	0
5584	3643	2767	2799	0	0	0	0	0	0	0	0	145.02	164.78	0	0	0	0
5585	3839	2767	2799	0	0	0	0	0	0	0	0	171.93	183.59	0	0	0	0
5586	2299	0	2796	0	0	0	0	0	0	0	0	0	112.48	0	0	0	0
5587	2364	2771	2802	0	0	0	0	0	0	0	0	138.97	175.93	0	0	0	0
5588	3386	2771	2802	0	0	0	0	0	0	0	0	142.1	177.25	0	0	0	0
5590	2544	2765	2799	0	0	0	0	0	0	0	0	138	180.29	0	0	0	0
5591	3683	2765	2799	0	0	0	0	0	0	0	0	123.87	148.35	0	0	0	0
5592	3545	2766	2801	0	0	0	0	0	0	0	0	126.85	171.27	0	0	0	0
5593	3850	2765	2799	0	0	0	0	0	0	0	0	127.22	166.83	0	0	0	0
5595	3763	2765	2799	0	0	0	0	0	0	0	0	130.5	168.46	0	0	0	0
5596	3841	2765	2809	0	0	0	0	0	0	0	0	129	157.91	0	0	0	0
5597	3583	2766	2801	0	0	0	0	0	0	0	0	101.5	138.23	0	0	0	0
5598	2412	2772	2803	0	0	0	0	0	0	0	0	120.73	142.03	0	0	0	0
5599	3868	2772	2803	199911	199702	0	0	0	0	0	0	134.9	174.02	687	0	0	0
5600	2375	2768	2797	0	0	0	0	0	0	0	0	151.48	162.07	0	0	0	0
5601	3496	2767	2809	0	0	0	0	0	0	0	0	159.08	132.85	0	0	0	0
5602	2336	2767	2809	0	0	0	0	0	0	0	0	152	138.03	0	0	0	0
5603	2309	2767	2809	0	0	0	0	0	0	0	0	135.81	137.03	0	0	0	0
5607	3821	2771	2809	0	0	0	0	0	0	0	0	148.56	162.89	0	0	0	0
5609	3797	2771	2809	0	0	0	0	0	0	0	0	159.41	176.91	0	0	0	0
5610	3902	2772	2803	199910	199702	200011	199702	200112	199702	200212	199702	129.26	163.07	405	396	369	353
5612	2506	0	2801	0	0	0	0	0	0	0	0	0	173.25	0	0	0	0
5613	3622	0	2801	0	0	0	0	0	0	0	0	0	156.43	0	0	0	0
5614	3633	2799	2809	0	0	0	0	0	0	0	0	127.45	164.87	0	0	0	0
5615	2403	2799	2809	0	0	0	0	0	0	0	0	127.91	152.18	0	0	0	0
5616	3613	2796	2809	0	0	0	0	0	0	0	0	106.92	141.57	0	0	0	0
5622	3996	0	0	200002	199702	0	0	0	0	0	0	0	0	339	0	0	0
5623	3997	0	0	200002	199702	0	0	0	0	0	0	0	0	371	0	0	0
5624	2920	0	2807	0	0	0	0	0	0	0	0	0	163.58	0	0	0	0
5630	1714	0	0	200002	199702	0	0	0	0	0	0	0	0	321	0	0	0
5631	4002	0	0	200002	199702	0	0	0	0	0	0	0	0	339	0	0	0
5632	2582	0	0	199803	199510	0	0	0	0	0	0	0	0	691	0	0	0
5635	2965	2807	2810	0	0	0	0	0	0	0	0	112.23	164	0	0	0	0
5636	3299	2807	2810	0	0	0	0	0	0	0	0	86.42	130.48	0	0	0	0
5637	3760	2808	2811	0	0	0	0	0	0	0	0	102.89	158.13	0	0	0	0
5638	3443	2807	2810	0	0	0	0	0	0	0	0	114.78	176.72	0	0	0	0
5640	2537	2808	2811	0	0	0	0	0	0	0	0	96.22	139.84	0	0	0	0
5641	2280	2807	2810	0	0	0	0	0	0	0	0	151.79	219.32	0	0	0	0
5642	3287	2807	2810	0	0	0	0	0	0	0	0	140.46	209.99	0	0	0	0
5643	3380	2807	2810	0	0	0	0	0	0	0	0	123.34	186.59	0	0	0	0
5644	2408	2808	2811	199911	199702	200110	199702	200311	199702	200412	199702	111.4	162.66	681	770	385	649
5645	3773	2807	2810	0	0	0	0	0	0	0	0	137.66	212.09	0	0	0	0
5646	3822	2808	2811	0	0	0	0	0	0	0	0	109.69	160.88	0	0	0	0
5647	3440	2807	2810	0	0	0	0	0	0	0	0	114.76	174.09	0	0	0	0
5649	3419	2808	2811	0	0	0	0	0	0	0	0	99.44	133.29	0	0	0	0
5650	2401	2808	0	0	0	0	0	0	0	0	0	94.73	0	0	0	0	0
5654	2955	2813	0	0	0	0	0	0	0	0	0	114.66	0	0	0	0	0
5655	3517	2821	0	0	0	0	0	0	0	0	0	165.4	0	0	0	0	0
5656	3029	2812	0	0	0	0	0	0	0	0	0	118.88	0	0	0	0	0
5658	1651	2819	0	0	0	0	0	0	0	0	0	118.83	0	0	0	0	0
5659	3870	2821	0	0	0	0	0	0	0	0	0	128.13	0	0	0	0	0
5660	3781	2820	2838	0	0	0	0	0	0	0	0	134.12	198.7	0	0	0	0
5661	1679	2815	0	200010	199711	200111	199711	200210	199711	200310	199711	115.46	0	391	354	342	391
5662	3021	2812	0	0	0	0	0	0	0	0	0	137.94	0	0	0	0	0
5663	3876	2815	2835	200011	199711	200111	199711	200311	199711	200411	199711	135.16	214.51	386	720	378	681
5665	3502	2818	2840	0	0	0	0	0	0	0	0	143.7	214.26	0	0	0	0
5666	2528	2818	2840	0	0	0	0	0	0	0	0	110	167.03	0	0	0	0
5667	2448	2818	2840	0	0	0	0	0	0	0	0	133.26	178.89	0	0	0	0
5668	2413	2822	2838	0	0	0	0	0	0	0	0	143.52	230.83	0	0	0	0
5669	2513	2823	0	200010	199711	200205	199711	200310	199711	200410	199711	116.87	0	578	513	371	418
5670	3670	2825	0	0	0	0	0	0	0	0	0	140.15	0	0	0	0	0
5671	3428	2816	2834	0	0	0	0	0	0	0	0	129.21	213.83	0	0	0	0
5674	2301	2821	0	200010	199711	0	0	0	0	0	0	138.34	0	744	0	0	0
5676	3861	2818	2840	0	0	0	0	0	0	0	0	105.88	153.34	0	0	0	0
5677	3446	2818	2840	0	0	0	0	0	0	0	0	148.24	220.26	0	0	0	0
5678	2304	2818	2840	0	0	0	0	0	0	0	0	127.84	195.89	0	0	0	0
5679	3320	2818	2840	0	0	0	0	0	0	0	0	149.06	226.03	0	0	0	0
5680	3432	2815	2835	0	0	0	0	0	0	0	0	114.3	188.04	0	0	0	0
5682	3790	2821	0	200011	199711	200211	199711	200310	199711	0	0	149.94	0	737	327	384	0
5684	3754	2825	0	0	0	0	0	0	0	0	0	130.12	0	0	0	0	0
5685	3695	2824	2838	0	0	0	0	0	0	0	0	133.26	213.72	0	0	0	0
5686	3520	2825	0	0	0	0	0	0	0	0	0	135.94	0	0	0	0	0
5687	3406	2824	2838	0	0	0	0	0	0	0	0	131.31	212.35	0	0	0	0
5688	3668	2816	2834	0	0	0	0	0	0	0	0	149.03	248.37	0	0	0	0
5689	2427	2814	2834	0	0	0	0	0	0	0	0	120	201.75	0	0	0	0
5690	3360	2821	0	0	0	0	0	0	0	0	0	151.14	0	0	0	0	0
5691	3647	2825	0	0	0	0	0	0	0	0	0	150.11	0	0	0	0	0
5692	2417	2825	0	0	0	0	0	0	0	0	0	117.2	0	0	0	0	0
5693	3459	2818	2845	0	0	0	0	0	0	0	0	126.23	196.12	0	0	0	0
5694	3283	2817	2835	0	0	0	0	0	0	0	0	147	224.73	0	0	0	0
5695	3866	2815	2835	0	0	0	0	0	0	0	0	118.78	179.04	0	0	0	0
5696	3368	2816	2834	0	0	0	0	0	0	0	0	122	212.63	0	0	0	0
5698	3495	2819	0	200009	199711	200212	199711	0	0	0	0	141	0	800	664	0	0
5699	3681	2822	2838	0	0	0	0	0	0	0	0	126.84	204.93	0	0	0	0
5700	3345	2823	0	0	0	0	0	0	0	0	0	139.39	0	0	0	0	0
5701	3881	2819	0	0	0	0	0	0	0	0	0	116.44	0	0	0	0	0
5702	1657	2819	0	0	0	0	0	0	0	0	0	114.34	0	0	0	0	0
5703	3486	2820	2838	0	0	0	0	0	0	0	0	95.9	141.71	0	0	0	0
5704	2286	2821	0	0	0	0	0	0	0	0	0	138.25	0	0	0	0	0
5705	3775	2824	2838	0	0	0	0	0	0	0	0	145.16	223.48	0	0	0	0
5706	3534	2815	2835	200010	199711	200112	199711	200312	199711	200412	199711	121.34	191.83	434	735	349	395
5707	2420	2820	2838	0	0	0	0	0	0	0	0	165.74	246.52	0	0	0	0
5708	3767	2825	0	0	0	0	0	0	0	0	0	121.03	0	0	0	0	0
5709	2327	2823	0	0	0	0	0	0	0	0	0	130.59	0	0	0	0	0
5710	2388	2824	2838	0	0	0	0	0	0	0	0	143.39	220.42	0	0	0	0
5711	2381	2818	2840	0	0	0	0	0	0	0	0	152.95	233.09	0	0	0	0
5712	3723	2818	2840	0	0	0	0	0	0	0	0	135.56	188.48	0	0	0	0
5714	3365	2814	2834	0	0	0	0	0	0	0	0	125.91	205.01	0	0	0	0
5715	2324	2815	2835	0	0	0	0	0	0	0	0	114.68	174.75	0	0	0	0
5716	2521	2815	2835	0	0	0	0	0	0	0	0	146.58	224.51	0	0	0	0
5717	3867	2820	2838	0	0	0	0	0	0	0	0	131	196.9	0	0	0	0
5719	3426	2820	2838	0	0	0	0	0	0	0	0	161	236.84	0	0	0	0
5720	2514	2819	0	0	0	0	0	0	0	0	0	140.48	0	0	0	0	0
5721	2498	2819	0	200011	199711	200201	199711	200212	199711	200311	199711	112.43	0	409	335	349	353
5722	3636	2819	0	200010	199711	200111	199711	200301	199711	200312	199711	129	0	401	415	346	756
5723	2400	2818	2840	0	0	0	0	0	0	0	0	125.87	194.9	0	0	0	0
5724	2554	2819	2835	0	0	0	0	0	0	0	0	150	221.81	0	0	0	0
5726	2282	2819	0	199911	199711	200012	199711	0	0	0	0	135.11	0	373	570	0	0
5727	1648	2819	0	0	0	0	0	0	0	0	0	110.89	0	0	0	0	0
5728	3318	2815	2835	200009	199711	200210	199711	200401	199711	200501	199711	127.57	207.47	753	455	360	1057
5730	3356	2823	0	0	0	0	0	0	0	0	0	101.58	0	0	0	0	0
5731	3418	2820	2838	0	0	0	0	0	0	0	0	140.78	215.44	0	0	0	0
5733	2306	2822	2838	0	0	0	0	0	0	0	0	127.61	208.75	0	0	0	0
5734	3349	2825	2865	0	0	0	0	0	0	0	0	125.8	169.47	0	0	0	0
5735	2574	2816	2834	0	0	0	0	0	0	0	0	129.64	226.51	0	0	0	0
5737	3618	2814	2834	0	0	0	0	0	0	0	0	131.45	217.92	0	0	0	0
5738	2548	2816	2834	0	0	0	0	0	0	0	0	123.05	210.82	0	0	0	0
5739	3449	2816	2834	0	0	0	0	0	0	0	0	122	198.19	0	0	0	0
5741	3488	2819	0	0	0	0	0	0	0	0	0	129.36	0	0	0	0	0
5742	3739	2819	0	0	0	0	0	0	0	0	0	128.57	0	0	0	0	0
5743	2515	2819	0	0	0	0	0	0	0	0	0	106.68	0	0	0	0	0
5744	3343	2819	0	0	0	0	0	0	0	0	0	123.57	0	0	0	0	0
5745	3451	2823	0	0	0	0	0	0	0	0	0	144.69	0	0	0	0	0
5746	3377	2818	2840	0	0	0	0	0	0	0	0	131.38	212.97	0	0	0	0
5747	2454	2819	0	0	0	0	0	0	0	0	0	128.97	0	0	0	0	0
5749	3707	2819	2835	0	0	0	0	0	0	0	0	126.78	187.49	0	0	0	0
5750	3651	2816	2834	0	0	0	0	0	0	0	0	136.09	235.68	0	0	0	0
5752	3679	2817	2835	200010	199711	200205	199711	200310	199711	200410	199711	115.45	199.08	590	522	368	688
5755	3829	2819	2835	0	0	0	0	0	0	0	0	148.45	230.12	0	0	0	0
5756	3705	2819	2835	200010	199711	200211	199711	0	0	0	0	122.73	191.78	731	798	0	0
5758	3599	2821	0	200010	199711	200211	199711	0	0	0	0	125.68	0	757	380	0	0
5759	3523	2823	0	200010	199711	200201	199711	200311	199711	200509	199711	127.91	0	439	693	642	390
5760	3936	2821	0	0	0	0	0	0	0	0	0	120.26	0	0	0	0	0
5761	2279	2818	2840	0	0	0	0	0	0	0	0	120.55	190.64	0	0	0	0
5762	2409	2818	2840	0	0	0	0	0	0	0	0	132.55	201.43	0	0	0	0
5763	2577	2819	0	0	0	0	0	0	0	0	0	118.87	0	0	0	0	0
5764	3854	2818	2840	0	0	0	0	0	0	0	0	119.17	196.41	0	0	0	0
5765	3313	2818	2840	0	0	0	0	0	0	0	0	116.57	178.71	0	0	0	0
5766	2352	2818	2840	0	0	0	0	0	0	0	0	131.89	194.33	0	0	0	0
5767	3547	2818	2840	0	0	0	0	0	0	0	0	126.56	195.97	0	0	0	0
5768	3441	2818	2840	0	0	0	0	0	0	0	0	133	206.46	0	0	0	0
5769	3982	2819	0	200010	199712	200111	199712	200211	199712	200311	199712	126.44	0	407	348	366	384
5770	3541	2823	0	0	0	0	0	0	0	0	0	126.51	0	0	0	0	0
5771	2406	2820	2838	0	0	0	0	0	0	0	0	120.93	186.97	0	0	0	0
5772	3740	2821	0	200009	199712	200111	199712	200410	199712	200511	199712	130.71	0	416	1058	403	349
5773	3514	2816	2866	0	0	0	0	0	0	0	0	128.49	177.5	0	0	0	0
5774	3799	2818	2840	0	0	0	0	0	0	0	0	106.65	169.01	0	0	0	0
5775	3560	2818	2840	0	0	0	0	0	0	0	0	152.88	229.24	0	0	0	0
5776	3539	2818	0	0	0	0	0	0	0	0	0	159.49	0	0	0	0	0
5777	3439	2818	2840	0	0	0	0	0	0	0	0	121.96	197.17	0	0	0	0
5778	3615	2824	2838	0	0	0	0	0	0	0	0	133.01	207.99	0	0	0	0
5779	2462	2820	2838	0	0	0	0	0	0	0	0	142.18	213.54	0	0	0	0
5780	3385	2821	0	0	0	0	0	0	0	0	0	140.09	0	0	0	0	0
5781	3511	2821	0	0	0	0	0	0	0	0	0	128.08	0	0	0	0	0
5782	3546	2819	2835	0	0	0	0	0	0	0	0	127	196.53	0	0	0	0
5783	3510	2817	2835	0	0	0	0	0	0	0	0	136.15	205.71	0	0	0	0
5784	2499	2818	2840	0	0	0	0	0	0	0	0	93.46	144.3	0	0	0	0
5785	2499	2818	2866	0	0	0	0	0	0	0	0	156.92	187.76	0	0	0	0
5786	2355	2819	0	200010	199712	200211	199712	200310	199712	200410	199712	125.31	0	766	335	356	736
5787	3959	2819	0	200009	199712	200211	199712	200311	199712	200410	199712	149.69	0	766	385	340	711
5788	3311	2820	2866	0	0	0	0	0	0	0	0	135.33	172.88	0	0	0	0
5789	3646	2823	0	200010	199712	200201	199712	0	0	0	0	150.9	0	452	648	0	0
5790	1667	2818	2866	0	0	0	0	0	0	0	0	133.24	175.56	0	0	0	0
5791	3779	2817	0	200002	199712	200110	199712	200301	199712	200410	199712	130.2	0	626	437	665	412
5792	2438	2818	2866	0	0	0	0	0	0	0	0	129.24	163.69	0	0	0	0
5793	2529	2819	0	0	0	0	0	0	0	0	0	120.11	0	0	0	0	0
5794	3465	2818	2840	0	0	0	0	0	0	0	0	112.42	176.99	0	0	0	0
5795	3409	2819	0	0	0	0	0	0	0	0	0	123.49	0	0	0	0	0
5796	3499	2820	2866	0	0	0	0	0	0	0	0	162.57	194	0	0	0	0
5797	3314	2820	2866	0	0	0	0	0	0	0	0	166.86	190.02	0	0	0	0
5798	2389	2822	2838	0	0	0	0	0	0	0	0	106.72	172.06	0	0	0	0
5799	2465	2822	2866	0	0	0	0	0	0	0	0	161.43	204.98	0	0	0	0
5800	2575	2818	2866	0	0	0	0	0	0	0	0	127.55	156.17	0	0	0	0
5801	3836	2818	2866	0	0	0	0	0	0	0	0	175.82	201.1	0	0	0	0
5802	1674	2819	0	200010	199712	200111	199712	200301	199712	200311	199712	126.97	0	379	423	315	336
5803	3445	2818	2866	0	0	0	0	0	0	0	0	157.42	191.76	0	0	0	0
5804	2430	2823	0	0	0	0	0	0	0	0	0	139.46	0	0	0	0	0
5805	2463	2818	2866	0	0	0	0	0	0	0	0	151.55	185.37	0	0	0	0
5806	1655	2818	2866	0	0	0	0	0	0	0	0	134.86	166.07	0	0	0	0
5807	3992	2818	2866	0	0	0	0	0	0	0	0	117.49	153.23	0	0	0	0
5808	3402	2819	0	200010	199712	200112	199712	0	0	0	0	129.51	0	439	698	0	0
5809	1677	2818	0	0	0	0	0	0	0	0	0	65.96	0	0	0	0	0
5810	3470	2817	0	200010	199712	200112	199712	0	0	0	0	117.78	0	444	1054	0	0
5811	3574	2823	0	200009	199712	200111	199712	200211	199712	200401	199712	148.65	0	416	363	424	691
5812	3305	2821	0	0	0	0	0	0	0	0	0	116.73	0	0	0	0	0
5813	3697	2821	0	200010	199712	200210	199712	200401	199712	200510	199712	142.87	0	732	454	648	371
5814	3334	2819	0	0	0	0	0	0	0	0	0	109.58	0	0	0	0	0
5815	3831	2816	2866	0	0	0	0	0	0	0	0	152.45	200.58	0	0	0	0
5816	3331	2818	0	0	0	0	0	0	0	0	0	108.32	0	0	0	0	0
5817	3728	2818	2866	0	0	0	0	0	0	0	0	136.13	172.13	0	0	0	0
5819	3895	2822	2866	0	0	0	0	0	0	0	0	135.45	187.49	0	0	0	0
5821	3735	2825	0	200009	199712	200201	199712	200311	199712	0	0	140.8	0	491	665	670	0
5822	3954	2821	0	200010	199712	200211	199712	0	0	0	0	162.57	0	761	380	0	0
5823	3711	2823	0	0	0	0	0	0	0	0	0	103.47	0	0	0	0	0
5824	3957	2824	2866	0	0	0	0	0	0	0	0	167.33	199.24	0	0	0	0
5825	2296	2819	0	0	0	0	0	0	0	0	0	106.13	0	0	0	0	0
5826	3685	2818	2866	0	0	0	0	0	0	0	0	128.19	170.96	0	0	0	0
5827	3786	2818	0	0	0	0	0	0	0	0	0	122.61	0	0	0	0	0
5828	2293	2819	0	0	0	0	0	0	0	0	0	118.09	0	0	0	0	0
5829	2322	2820	0	0	0	0	0	0	0	0	0	95.5	0	0	0	0	0
5830	3536	2825	0	0	0	0	0	0	0	0	0	141.43	0	0	0	0	0
5831	1665	2823	0	0	0	0	0	0	0	0	0	84.67	0	0	0	0	0
5832	3359	2820	2864	0	0	0	0	0	0	0	0	124.74	169.44	0	0	0	0
5833	1653	2834	0	0	0	0	0	0	0	0	0	116.63	0	0	0	0	0
5834	3454	2818	0	0	0	0	0	0	0	0	0	138.13	0	0	0	0	0
5835	3750	2818	2853	0	0	0	0	0	0	0	0	100.89	153.36	0	0	0	0
5836	3371	2819	2861	200010	199712	200111	199712	200211	199712	200311	199712	132.33	169.44	378	366	352	431
5837	2267	2819	2854	200010	199712	200112	199712	200211	199712	200401	199712	121.33	159	416	358	402	338
5838	1633	0	2865	200010	199712	200111	199712	200211	199712	200311	199712	0	164.11	411	367	366	362
5839	2397	0	2854	0	0	0	0	0	0	0	0	0	181.6	0	0	0	0
5841	2580	0	2854	200011	199712	200112	199712	200312	199712	200410	199712	0	182.6	396	743	308	412
5842	2535	0	2854	0	0	0	0	0	0	0	0	0	179.9	0	0	0	0
5843	3388	2840	2853	0	0	0	0	0	0	0	0	110.73	142.01	0	0	0	0
5844	2317	2840	2853	0	0	0	0	0	0	0	0	107.47	136.5	0	0	0	0
5845	2302	2834	2862	0	0	0	0	0	0	0	0	154.07	198.88	0	0	0	0
5847	3306	2840	2853	0	0	0	0	0	0	0	0	118.98	150.13	0	0	0	0
5848	2579	2838	2864	0	0	0	0	0	0	0	0	134.92	186.99	0	0	0	0
5849	3467	2838	2864	0	0	0	0	0	0	0	0	154.47	208.66	0	0	0	0
5850	3855	2838	2864	0	0	0	0	0	0	0	0	150.71	198.38	0	0	0	0
5851	3570	0	2865	0	0	0	0	0	0	0	0	0	136.75	0	0	0	0
5852	3842	2835	2863	0	0	0	0	0	0	0	0	108.96	146.95	0	0	0	0
5853	2285	2838	2864	0	0	0	0	0	0	0	0	145.03	187.55	0	0	0	0
5856	3737	2840	2853	0	0	0	0	0	0	0	0	131.1	176.27	0	0	0	0
5857	3815	0	2854	0	0	0	0	0	0	0	0	0	153.67	0	0	0	0
5858	2416	0	2854	0	0	0	0	0	0	0	0	0	171.15	0	0	0	0
5859	2373	2835	2863	0	0	0	0	0	0	0	0	122.71	157.45	0	0	0	0
5860	3375	2835	2857	0	0	0	0	0	0	0	0	114.43	123.53	0	0	0	0
5861	3751	2835	2863	200010	199712	200111	199712	200312	199712	0	0	106	150.36	385	786	341	0
5862	3279	0	2865	0	0	0	0	0	0	0	0	0	169.16	0	0	0	0
5863	3841	2840	2864	0	0	0	0	0	0	0	0	135	186.14	0	0	0	0
5864	2376	2840	2853	0	0	0	0	0	0	0	0	136.67	177.87	0	0	0	0
5865	3585	2834	2862	0	0	0	0	0	0	0	0	141.78	181.22	0	0	0	0
5866	3664	2834	2862	0	0	0	0	0	0	0	0	132.35	171.11	0	0	0	0
5867	2315	0	2854	0	0	0	0	0	0	0	0	0	185.44	0	0	0	0
5868	3505	0	2854	200012	199712	200212	199712	200412	199712	200512	199712	0	160.28	725	743	357	329
5869	3364	0	2854	200010	199712	200110	199712	200212	199712	200410	199712	0	184.31	367	409	669	405
5870	3496	0	2865	0	0	0	0	0	0	0	0	0	151.19	0	0	0	0
5871	3348	0	2854	0	0	0	0	0	0	0	0	0	204.29	0	0	0	0
5872	2318	2840	2867	0	0	0	0	0	0	0	0	138.79	149.59	0	0	0	0
5873	3481	2834	2862	0	0	0	0	0	0	0	0	123.1	155.19	0	0	0	0
5874	2421	0	2854	0	0	0	0	0	0	0	0	0	165.25	0	0	0	0
5875	3652	0	2865	200011	199712	200111	199712	0	0	0	0	0	158.22	385	395	0	0
5876	3352	0	2865	0	0	0	0	0	0	0	0	0	171.85	0	0	0	0
5877	2458	2835	2863	0	0	0	0	0	0	0	0	129.12	161.67	0	0	0	0
5879	3282	0	2854	200010	199712	0	0	0	0	0	0	0	192.58	800	0	0	0
5880	2334	2840	2853	0	0	0	0	0	0	0	0	124.47	168.94	0	0	0	0
5882	3909	0	2865	0	0	0	0	0	0	0	0	0	169.28	0	0	0	0
5883	3521	2840	0	0	0	0	0	0	0	0	0	137.32	0	0	0	0	0
5884	2359	2834	2862	0	0	0	0	0	0	0	0	143.73	186.71	0	0	0	0
5885	2265	2834	2862	0	0	0	0	0	0	0	0	150.79	181.76	0	0	0	0
5886	3291	2834	2862	0	0	0	0	0	0	0	0	144.59	179.54	0	0	0	0
5887	3444	0	0	200011	199801	200301	199801	0	0	0	0	0	0	803	351	0	0
5888	3434	0	2854	200011	199801	200111	199801	200212	199801	0	0	0	157.4	389	386	394	0
5889	3310	2840	2867	0	0	0	0	0	0	0	0	153.5	154.66	0	0	0	0
5890	3369	0	2854	0	0	0	0	0	0	0	0	0	176.6	0	0	0	0
5891	3748	2838	2864	0	0	0	0	0	0	0	0	152.12	199.38	0	0	0	0
5892	3554	0	2865	0	0	0	0	0	0	0	0	0	205.31	0	0	0	0
5893	3577	2838	2864	0	0	0	0	0	0	0	0	160.59	214.2	0	0	0	0
5894	2336	2835	2863	0	0	0	0	0	0	0	0	114.77	148	0	0	0	0
5896	3587	0	2865	0	0	0	0	0	0	0	0	0	198.18	0	0	0	0
5897	1632	0	2863	0	0	0	0	0	0	0	0	0	197	0	0	0	0
5898	3535	2835	2863	200011	199801	200212	199801	200401	199801	200611	199801	150.92	182.75	747	417	1002	348
5899	2358	2834	2867	0	0	0	0	0	0	0	0	153.72	186.32	0	0	0	0
5900	2434	0	2854	0	0	0	0	0	0	0	0	0	146.13	0	0	0	0
5901	2266	2842	2860	0	0	0	0	0	0	0	0	130.67	174.88	0	0	0	0
5902	3398	0	2854	0	0	0	0	0	0	0	0	0	179.94	0	0	0	0
5903	3330	2838	2864	0	0	0	0	0	0	0	0	134.86	173.69	0	0	0	0
5904	2396	0	2865	0	0	0	0	0	0	0	0	0	165.67	0	0	0	0
5905	3989	0	2854	200011	199801	200112	199801	200212	199801	200401	199801	0	178.41	407	356	400	605
5906	3361	2842	2860	0	0	0	0	0	0	0	0	143.15	185.97	0	0	0	0
5907	3850	2834	2862	0	0	0	0	0	0	0	0	136.72	175.87	0	0	0	0
5908	3919	2835	2863	200011	199801	200212	199801	200312	199801	200412	199801	134.61	168.81	778	348	354	367
5909	2353	2838	2864	0	0	0	0	0	0	0	0	151	201.5	0	0	0	0
5910	1635	2838	2864	0	0	0	0	0	0	0	0	130.76	175.12	0	0	0	0
5911	3669	2838	2864	0	0	0	0	0	0	0	0	127.18	169.02	0	0	0	0
5912	3971	2838	2864	0	0	0	0	0	0	0	0	169.57	230.88	0	0	0	0
5913	3622	0	2865	0	0	0	0	0	0	0	0	0	153.41	0	0	0	0
5915	2403	2835	2863	0	0	0	0	0	0	0	0	68.33	89.83	0	0	0	0
5916	3598	2836	2862	0	0	0	0	0	0	0	0	119.65	154.08	0	0	0	0
5917	3780	2840	2864	0	0	0	0	0	0	0	0	149.17	185	0	0	0	0
5918	2422	0	2865	0	0	0	0	0	0	0	0	0	155.43	0	0	0	0
5922	2461	2835	2863	0	0	0	0	0	0	0	0	101.72	124.98	0	0	0	0
5923	3427	2836	2867	0	0	0	0	0	0	0	0	147.14	181.6	0	0	0	0
5924	2415	2836	2862	0	0	0	0	0	0	0	0	118.33	147.59	0	0	0	0
5926	2299	0	2854	0	0	0	0	0	0	0	0	0	165.22	0	0	0	0
5927	3387	2840	2867	0	0	0	0	0	0	0	0	136.23	155.91	0	0	0	0
5928	3611	2843	2861	0	0	0	0	0	0	0	0	134.43	181.11	0	0	0	0
5929	3329	0	2854	200011	199801	200211	199801	200310	199801	200410	199801	0	160.15	735	346	353	713
5930	2340	0	2854	0	0	0	0	0	0	0	0	0	151.3	0	0	0	0
5931	3851	2836	2862	0	0	0	0	0	0	0	0	133.68	160.45	0	0	0	0
5934	3890	0	2865	200011	199801	0	0	0	0	0	0	0	166.32	360	0	0	0
5935	3522	2838	2867	0	0	0	0	0	0	0	0	145.33	175.11	0	0	0	0
5937	3852	0	2865	0	0	0	0	0	0	0	0	0	174.64	0	0	0	0
5938	3433	0	2865	0	0	0	0	0	0	0	0	0	144.43	0	0	0	0
5939	3300	2840	2867	0	0	0	0	0	0	0	0	153.81	177.68	0	0	0	0
5940	3690	2840	2853	0	0	0	0	0	0	0	0	112.05	141.09	0	0	0	0
5941	3484	2854	2854	0	0	0	0	0	0	0	0	97	142.33	0	0	0	0
5942	3733	2837	2863	0	0	0	0	0	0	0	0	100.74	134.33	0	0	0	0
5943	3513	2837	2863	0	0	0	0	0	0	0	0	137.15	178.71	0	0	0	0
5944	3640	2842	2860	0	0	0	0	0	0	0	0	124.14	163.67	0	0	0	0
5945	2549	2843	2861	0	0	0	0	0	0	0	0	149.24	180.43	0	0	0	0
5946	3424	2842	2867	0	0	0	0	0	0	0	0	169.86	206.62	0	0	0	0
5947	3421	2854	2854	200011	199801	0	0	0	0	0	0	108.29	163.75	379	0	0	0
5948	3703	2840	2867	0	0	0	0	0	0	0	0	133.72	143.26	0	0	0	0
5949	3798	2838	2867	0	0	0	0	0	0	0	0	169.42	196.98	0	0	0	0
5950	3687	2837	2863	200011	199801	0	0	0	0	0	0	137	183.14	357	0	0	0
5951	3812	2837	2863	200012	199801	200201	199801	200310	199801	200410	199801	129	163.71	416	644	363	409
5952	3503	2836	2867	0	0	0	0	0	0	0	0	149.99	173.91	0	0	0	0
5953	3504	2837	2863	0	0	0	0	0	0	0	0	106.66	132.7	0	0	0	0
5954	3908	2838	2867	0	0	0	0	0	0	0	0	167.75	194.63	0	0	0	0
5955	2387	0	2865	0	0	0	0	0	0	0	0	0	175.52	0	0	0	0
5956	3293	2838	2867	0	0	0	0	0	0	0	0	134.33	162.13	0	0	0	0
5957	2357	2842	2867	0	0	0	0	0	0	0	0	134.55	153.21	0	0	0	0
5958	2459	2843	2861	0	0	0	0	0	0	0	0	109.45	145.91	0	0	0	0
5959	2383	2842	2867	0	0	0	0	0	0	0	0	124.81	141.36	0	0	0	0
5960	3378	0	2865	0	0	0	0	0	0	0	0	0	205.13	0	0	0	0
5961	3859	2838	2864	0	0	0	0	0	0	0	0	116.61	162.59	0	0	0	0
5962	3437	0	2865	0	0	0	0	0	0	0	0	0	194.43	0	0	0	0
5964	3477	2842	2860	0	0	0	0	0	0	0	0	123.66	167.77	0	0	0	0
5968	2551	2837	2857	0	0	0	0	0	0	0	0	88.85	103.21	0	0	0	0
5969	3339	0	2853	0	0	0	0	0	0	0	0	0	146.31	0	0	0	0
5970	2297	2843	2861	0	0	0	0	0	0	0	0	134.26	180.7	0	0	0	0
5971	3516	2842	2867	0	0	0	0	0	0	0	0	138.21	176.29	0	0	0	0
5972	3688	2837	2863	0	0	0	0	0	0	0	0	139.72	191.78	0	0	0	0
5973	3702	2836	2867	0	0	0	0	0	0	0	0	142.61	179.72	0	0	0	0
5974	2504	0	2861	0	0	0	0	0	0	0	0	0	190.07	0	0	0	0
5975	3294	2843	2861	0	0	0	0	0	0	0	0	138	183.59	0	0	0	0
5976	3987	2838	2860	0	0	0	0	0	0	0	0	196.8	193.67	0	0	0	0
5977	3461	2843	2861	0	0	0	0	0	0	0	0	157	202.51	0	0	0	0
5978	3346	0	2865	0	0	0	0	0	0	0	0	0	183.85	0	0	0	0
5980	3810	0	2865	0	0	0	0	0	0	0	0	0	166.5	0	0	0	0
5981	3614	2838	2867	0	0	0	0	0	0	0	0	133.66	166.65	0	0	0	0
5982	1664	2836	2867	0	0	0	0	0	0	0	0	139.47	165.32	0	0	0	0
5984	2485	2842	2860	0	0	0	0	0	0	0	0	118.46	151.06	0	0	0	0
5985	3731	2843	2861	0	0	0	0	0	0	0	0	161.98	206.09	0	0	0	0
5987	3328	2836	2867	0	0	0	0	0	0	0	0	148	191.18	0	0	0	0
5988	2405	2836	2867	0	0	0	0	0	0	0	0	145.68	194	0	0	0	0
5989	3569	0	2865	200012	199801	200201	199801	200312	199801	200411	199801	0	163.76	394	695	337	347
5990	3605	0	2865	0	0	0	0	0	0	0	0	0	131.06	0	0	0	0
5991	3612	0	2865	0	0	0	0	0	0	0	0	0	157.58	0	0	0	0
5992	2540	2838	2867	0	0	0	0	0	0	0	0	123.07	170.74	0	0	0	0
5993	3801	2838	2867	0	0	0	0	0	0	0	0	155.21	181.09	0	0	0	0
5994	2410	2843	2861	0	0	0	0	0	0	0	0	118.47	157.56	0	0	0	0
5996	2440	2842	2867	0	0	0	0	0	0	0	0	136.19	159.04	0	0	0	0
5997	2394	2842	2867	0	0	0	0	0	0	0	0	158.31	179.73	0	0	0	0
5998	2382	2838	2867	0	0	0	0	0	0	0	0	113.24	144.47	0	0	0	0
5999	2560	0	2865	200012	199801	200208	199801	200401	199801	200509	199801	0	159.28	609	533	587	382
6000	3562	2837	2863	0	0	0	0	0	0	0	0	118.96	156.83	0	0	0	0
6001	3450	2836	2867	0	0	0	0	0	0	0	0	164.34	206.67	0	0	0	0
6002	2506	2837	2863	200010	199801	200210	199801	200311	199801	200410	199801	131.62	169.43	730	381	353	398
6005	3455	2843	2861	0	0	0	0	0	0	0	0	145.68	192.59	0	0	0	0
6006	3315	2842	2867	0	0	0	0	0	0	0	0	128.14	151.79	0	0	0	0
6008	3307	2838	2867	0	0	0	0	0	0	0	0	157.61	190.79	0	0	0	0
6009	3588	0	2865	0	0	0	0	0	0	0	0	0	175.16	0	0	0	0
6011	3791	2812	2851	0	0	0	0	0	0	0	0	137.15	175.82	0	0	0	0
6012	1705	2812	2851	0	0	0	0	0	0	0	0	167	219	0	0	0	0
6013	3358	0	2851	0	0	0	0	0	0	0	0	0	129.87	0	0	0	0
6015	2507	0	2867	0	0	0	0	0	0	0	0	0	151.21	0	0	0	0
6016	3904	2836	2862	0	0	0	0	0	0	0	0	128.53	164.4	0	0	0	0
6017	3986	2836	2867	0	0	0	0	0	0	0	0	127.65	160.94	0	0	0	0
6018	3564	2836	2867	0	0	0	0	0	0	0	0	129.71	168.82	0	0	0	0
6021	3613	0	2865	0	0	0	0	0	0	0	0	0	142.98	0	0	0	0
6023	2477	2842	2867	0	0	0	0	0	0	0	0	152.85	198.65	0	0	0	0
6024	3288	0	2865	0	0	0	0	0	0	0	0	0	226.34	0	0	0	0
6026	3362	2842	2864	0	0	0	0	0	0	0	0	129.2	179.99	0	0	0	0
6027	4014	0	2865	0	0	0	0	0	0	0	0	0	142.81	0	0	0	0
6028	3565	0	2865	0	0	0	0	0	0	0	0	0	155.51	0	0	0	0
6029	3624	2837	2863	0	0	0	0	0	0	0	0	150	195.72	0	0	0	0
6032	3793	2842	2867	0	0	0	0	0	0	0	0	143.79	167.74	0	0	0	0
6033	3519	2838	2867	0	0	0	0	0	0	0	0	155.87	169.43	0	0	0	0
6034	2335	2843	0	0	0	0	0	0	0	0	0	141.39	0	0	0	0	0
6035	3045	2858	2869	0	0	0	0	0	0	0	0	124.01	154.06	0	0	0	0
6040	1648	2881	2894	0	0	0	0	0	0	0	0	90.74	151.64	0	0	0	0
6041	2941	2880	2893	0	0	0	0	0	0	0	0	98.44	127.06	0	0	0	0
6042	3595	490	496	0	0	0	0	0	0	0	0	121.38	183.92	0	0	0	0
[truncated: 16,153 more rows]

## Sheet: relationship matrix
animal	sire	dam
2166	1271	792
2611	1626	1855
2609	1626	2105
2590	1623	1820
1283	982	1095
670	0	0
144	0	0
1271	980	41
1291	0	1110
142	0	0
769	0	0
1178	0	150
1143	0	144
1014	113	0
192	0	0
57	0	0
143	0	0
40	0	0
63	0	0
983	95	148
479	0	0
61	0	0
1099	0	658
59	0	0
449	0	0
735	0	0
53	0	0
487	0	0
825	0	0
1039	122	410
1121	568	700
2878	2078	252
1911	1271	1291
1267	0	965
993	101	168
351	0	0
809	0	0
241	0	0
421	0	0
312	0	0
2172	1271	396
254	0	0
1520	1207	739
389	0	0
842	0	0
1115	101	690
1272	33	991
845	0	0
56	0	0
996	0	149
1025	122	337
185	0	0
1586	1207	844
2098	1271	660
1427	1080	489
1782	1271	219
1524	1081	746
1026	0	342
1013	0	266
10770	7227	523
1564	119	1023
1150	116	761
10741	7227	40
1146	114	386
16035	539	13872
1562	1081	806
1606	1080	467
1515	1080	733
1510	1080	252
1359	1080	334
1372	1080	244
1407	1080	450
1550	1080	791
1941	1271	396
2102	1281	666
1179	126	826
1740	1281	169
1153	0	635
1032	122	364
2049	1471	0
1138	570	736
1127	570	716
1513	1067	730
999	105	180
1841	1271	1110
1165	126	793
10759	7227	440
10779	7227	63
1033	126	365
1190	585	849
1187	126	472
2211	1458	950
1855	1271	1143
1258	1	948
1535	1216	755
1538	1083	767
1601	1216	919
1156	576	771
1796	1458	234
1379	1060	296
1486	1077	217
1540	1060	769
1498	1062	711
10758	7227	149
990	99	161
1388	1077	387
2206	1271	924
1384	108	1163
1399	1055	423
1362	1083	343
1305	1060	202
1011	0	257
1036	127	379
1100	108	661
1609	1083	712
1354	1077	327
1626	1280	1293
1037	0	427
1020	118	316
1006	110	224
2843	1730	650
1022	120	321
2866	1730	820
1403	1077	434
7240	4039	1159
1373	1055	360
1105	120	670
1493	1207	702
1144	129	754
1405	1062	53
1248	126	936
1521	1060	741
1587	1077	382
1134	1	382
1565	1060	425
1176	129	198
1389	128	1168
2216	1458	459
1002	107	44
1010	107	251
1147	106	757
1576	1062	834
1424	1062	190
1608	1077	472
1484	1060	519
2140	1458	743
1164	580	790
1977	1468	1017
7261	4039	1253
1425	1064	483
2167	1459	402
1123	133	704
1339	1077	301
4084	2840	1161
1539	1060	768
1000	0	184
1302	1062	195
1580	1077	821
1970	1458	165
1337	1060	296
1112	1	76
1570	983	819
1166	133	794
1318	983	233
1560	983	803
1499	983	476
1129	119	719
1949	1271	409
1139	129	485
1044	133	220
1401	129	1172
1149	133	760
1133	1	725
1943	1458	398
2879	1730	969
1607	1077	217
2116	1459	1247
2134	1272	727
2217	1458	961
1581	983	840
1614	1066	959
1981	1458	413
1531	1077	327
1611	1077	147
1523	1066	343
1624	1281	40
1312	1066	218
1331	1060	240
7249	4138	515
1189	106	848
2095	1271	654
1317	1066	231
1533	1066	752
1308	1064	208
1157	129	772
1340	1064	302
1548	983	783
1423	1082	1184
1035	106	377
1350	1064	318
2036	1272	488
1572	1060	825
1330	1073	280
1368	1055	353
1736	1272	164
1406	1064	438
1324	1066	253
1323	1066	249
1554	982	399
1390	1077	388
2065	1066	1543
1393	1066	401
1361	982	336
1413	1088	455
1620	1066	964
1579	1066	838
1497	1066	279
1038	34	428
1889	1458	339
1380	1066	1111
1366	1066	53
1874	1458	324
1374	1066	363
1547	1064	782
1343	1077	306
2073	1451	520
2844	1271	1911
1332	982	281
1584	1060	842
1420	1077	244
13850	1283	10778
1487	1077	687
7242	4135	408
2039	1449	493
2129	1283	721
1979	1283	221
2125	1595	1250
1923	1283	383
1767	1283	199
1629	1280	996
2137	1283	675
1764	1283	193
2019	1444	169
1987	1272	441
1980	1283	435
2191	1272	260
2135	1283	384
1744	1449	174
2132	1283	519
1920	1272	214
2183	1283	821
1843	1449	286
1346	982	311
2138	1449	738
1836	1283	282
2182	1272	246
1437	1060	510
1932	1272	391
2001	1283	459
1432	1077	500
2210	1272	949
1882	1272	335
2123	1272	710
1858	1272	305
1578	1077	836
1509	1060	680
1309	982	209
1385	1060	381
2200	1272	1267
1315	982	226
2161	1596	785
1506	982	217
1588	1083	249
1824	1272	218
18065	1451	16035
1978	1272	343
1864	1272	312
1761	1272	190
1960	1272	415
1918	1459	1550
1428	1076	490
2048	1449	499
7246	4138	1115
2033	1451	485
1419	983	469
2157	1459	779
1015	114	272
1831	1449	277
1422	1089	478
1832	1272	207
2119	1272	706
1411	1086	453
1476	1086	664
1395	1086	407
1866	1449	314
2136	1272	241
2067	1272	512
2045	1463	496
10750	7227	292
1567	1086	811
1959	1272	414
4140	1272	2878
13853	10773	380
1847	1444	290
1955	1272	413
2163	1271	787
1948	1272	406
10776	7227	681
1780	1272	215
1341	1067	303
13857	10773	400
1891	1272	341
1924	1465	1551
1850	1272	294
1946	1283	403
2148	1272	395
1759	1283	1124
1537	1076	762
1973	1459	429
1929	1451	389
1357	982	330
2068	1451	513
1822	1283	265
1377	982	368
1319	982	239
1957	1283	363
4090	2841	1559
1391	1076	1169
1371	1076	338
2034	1271	486
1532	1067	751
1517	1076	735
1807	1271	250
1004	0	201
1386	982	384
1360	1081	1023
2010	1271	467
1392	1076	399
2025	1449	476
13842	10773	0
2014	1449	470
1435	1076	195
2178	1271	491
1808	1459	252
2175	1449	174
1769	1271	203
1440	1076	519
2173	1465	1263
1935	1271	372
1328	982	268
2012	1271	445
1817	1459	260
1433	983	502
1304	983	200
1873	1271	323
2106	1459	675
2188	1451	1615
1806	1271	246
1861	1463	308
1001	106	187
1945	1271	402
2141	1271	744
4142	2841	770
1844	1067	1526
1306	1063	1127
1529	1214	1257
1292	1054	159
2015	1468	471
1785	1067	1507
2005	1271	63
1809	1459	56
1336	115	1142
1839	1271	1525
1383	1081	375
2041	1283	232
2070	1283	514
2205	1271	752
2181	1459	147
1879	1271	332
2127	1459	1606
1919	1271	378
1028	120	349
2712	2079	2155
2194	1468	839
2732	2078	1143
1351	119	1150
2142	1283	745
2199	1271	846
2197	1271	506
2029	1271	480
2117	1283	414
2143	1271	1255
2176	1271	520
1485	1067	683
1568	982	766
1975	1272	1553
1894	1272	1495
2177	1449	814
2171	1272	807
1958	1271	75
1786	1271	220
1885	1271	1155
1916	1272	1354
1325	982	254
7236	4132	297
1347	117	1148
1965	1271	421
1320	1069	240
1942	1283	397
1971	1283	167
2121	1272	1248
1503	1076	717
1838	1283	284
1830	1072	1522
2858	1272	2211
1363	1084	345
2169	1454	1260
1045	124	503
1479	1202	1244
1174	583	813
1771	1454	1501
1571	1219	1264
1827	1461	271
1951	1283	194
1321	1070	1135
1402	1071	432
1794	1271	1510
2165	1283	446
1314	109	1132
1969	1271	1565
2664	2083	247
1029	124	355
2110	1271	1588
1441	1072	522
1956	1283	164
1805	1457	245
1041	131	444
1887	1283	338
2113	1271	691
2094	1271	1113
1862	1271	309
1426	985	484
1327	1071	256
1818	1271	261
1018	0	298
2054	1457	505
1334	1068	288
2011	1457	468
1999	1271	1176
1417	1072	462
1846	1072	1527
2103	1283	336
1345	1071	310
2013	1271	1179
1016	0	293
4097	2841	1555
1773	1455	1502
1813	1283	258
2180	1283	195
2111	1271	686
1326	109	1137
1899	1283	350
1481	1204	672
1429	1081	492
1912	1272	1337
1779	1271	214
2859	1054	2212
1294	982	163
1378	1068	369
2170	1272	711
1783	1271	1131
1738	1271	165
1985	1271	437
1299	1058	1120
2131	1271	726
2159	1271	780
1775	1271	211
1845	1271	287
992	0	166
1604	114	1269
2038	1283	491
1623	1280	1291
1768	1271	1125
1030	125	357
1819	1283	263
1998	109	1569
1034	0	374
1583	109	1266
1795	1283	232
2063	1072	1585
1415	1068	460
1792	1450	229
1804	1068	1512
1901	123	1545
1414	1068	1177
1711	1283	76
1988	1450	442
2107	1271	680
1835	1455	278
1798	1457	235
2849	982	1911
1329	1055	276
1974	1076	1566
1394	982	404
2027	1450	1183
1812	1272	1516
1375	1076	366
1352	1072	322
1431	1090	256
1976	1272	430
1005	109	206
1316	1068	228
1952	1454	1170
2035	1271	487
1815	1271	0
1840	1271	285
1358	1076	1154
2821	1451	1855
2002	1283	147
1930	1283	56
1903	1450	1546
1802	1271	243
1757	1283	188
1922	1271	382
2153	1283	1611
2168	1272	1613
1872	1272	320
1876	1450	328
2745	1272	2140
1801	1271	241
1042	109	447
1387	1054	386
1875	1283	326
2207	1271	246
2661	1624	244
1937	1272	394
2869	1283	2217
1787	1283	1508
1439	1076	516
2186	1283	1614
2026	1283	477
1884	1271	1540
1755	1450	186
1774	1283	205
2096	1271	655
2000	1283	1424
2128	1283	1607
2047	1272	498
2028	1271	44
1826	1450	270
1313	982	53
1868	1283	1149
1848	982	1528
1397	982	209
1964	1450	420
1878	1450	331
1561	985	804
1963	1450	419
1940	1450	1558
1791	1457	227
1788	1272	221
1867	1283	1111
1781	1271	217
2218	1271	968
4107	2079	2866
1898	1271	225
1910	1271	359
2020	1454	474
13835	1626	10758
2021	1450	1182
1762	1271	191
1344	1070	307
2179	1271	817
2009	1271	466
1019	0	315
1939	1271	395
1966	1466	426
1877	1271	1139
1984	1452	436
1303	982	198
1896	1271	75
2050	1271	1176
1758	1451	1362
1734	1271	1112
1735	1271	1113
1947	1271	405
1766	1452	197
1968	1059	1564
2184	1271	822
2046	1470	497
2851	1469	1764
2031	1469	1579
2860	1469	2213
10757	7256	1556
2788	2079	2187
1763	1271	1496
2862	1624	1179
7234	4131	2129
2710	2085	1543
2767	1624	384
2809	2091	1581
1967	1467	382
1311	1065	216
1760	1061	1302
1310	1065	212
13854	10774	1166
1789	1271	222
1950	1271	411
1800	1271	238
1816	1271	259
10762	7255	2183
4071	2837	2132
7262	4131	1620
10744	7255	1509
4085	2837	1960
1990	1271	445
4067	2836	1128
1865	1271	313
4080	2837	2123
1348	1065	250
2105	1271	147
4070	2837	1506
1530	1215	750
2755	2091	2175
10765	7257	2025
10745	7256	7261
2723	2086	2161
10754	7257	1548
1746	1271	181
2787	1624	1100
1733	1271	1111
10761	7257	1570
2601	2078	142
2147	1468	1025
1772	1271	204
1900	1271	1155
1926	1271	1553
18062	1271	16035
2654	1624	2130
1790	1272	223
2852	1624	422
2072	1271	1528
2815	2078	509
2824	1624	521
2741	2078	1167
1007	99	230
2607	2078	144
2204	1271	446
1986	1271	439
1972	1271	1171
2058	1271	506
2253	1626	1740
2729	1460	1831
2023	1271	268
2790	1271	2065
1934	1067	1555
1421	981	473
1369	981	267
1349	983	317
2699	1271	1759
1992	1271	448
1853	1271	1533
4149	2836	1924
1737	1271	1486
10764	7258	1577
13869	10773	372
2823	1624	404
2720	1624	1891
1777	1271	213
1863	1271	1536
2126	1271	1251
10768	7227	309
2730	1624	2164
2691	1624	1432
2794	1271	2189
2676	982	1855
1752	1058	1493
7237	4133	1970
2016	1462	1573
2008	1059	1500
1856	1462	1144
1869	1464	1360
1778	1271	1423
1400	1085	425
1770	1453	1126
2193	983	1617
13859	4137	10776
1750	1059	1492
1852	1058	1532
1404	1065	1173
1723	1271	1105
1430	132	1186
2112	1468	689
1511	1085	76
2861	2084	2214
1895	1085	1544
7244	4137	458
2024	1059	1575
1012	112	262
1307	1059	1129
13866	10772	482
7243	4136	416
2742	1271	1764
23742	22051	225
2071	1271	517
1870	1271	999
1927	1271	1554
2158	1271	732
2623	2079	2108
2857	1730	1847
2670	1624	1514
2727	1624	1943
2632	1624	173
2738	2089	385
1436	1055	1189
1003	108	189
10756	7256	1164
2776	2092	1556
13867	10773	1586
10743	7227	40
2667	1460	1744
1820	1271	1519
1376	981	367
13845	10773	273
13870	10773	1612
1296	981	172
2690	1271	2132
10753	7227	346
2826	1624	1537
1962	1272	417
2733	1624	1346
1810	1271	255
2747	2090	418
4072	2838	1513
2816	1060	2197
13848	10773	2156
2684	1624	1524
2753	1624	2174
1881	1271	1538
2344	1624	1341
1961	1271	1563
1693	1271	1401
2762	1060	1839
13846	10773	289
2032	1271	1133
2658	1271	2134
10751	7227	300
1756	1271	1495
2638	1060	2117
2707	2083	2152
13871	1271	10770
2679	1060	2141
1765	1271	1498
4089	2090	2859
13861	10773	445
10760	7227	188
7241	2088	4084
10755	7227	361
2704	1060	2150
13843	10773	1504
2713	1271	2157
13863	10773	1510
2736	1271	2167
13851	10773	1162
13838	10773	2116
10769	7227	518
1954	1272	412
1907	1272	356
1692	1272	71
2017	1271	472
2673	983	2138
2871	1624	786
1908	1271	1549
2800	1624	2094
1997	1271	456
2797	2078	475
2680	1629	1140
2750	1060	2171
1409	981	373
2685	1624	1916
2700	1271	2148
2185	1597	823
1811	1271	1515
18067	1271	16035
1991	1271	446
2051	1272	501
2662	1629	1136
1367	1054	159
2775	2083	2181
2748	1624	2170
2695	981	2145
2696	2083	2029
2677	2083	275
10775	7227	1981
13864	10773	1180
1880	1272	333
2678	1271	2140
1398	975	422
1619	981	1270
1718	1271	143
2672	981	2137
1353	981	325
2734	1624	2166
1915	34	1324
2625	1055	2109
1300	981	1010
10767	7259	511
2711	2083	1887
10748	7227	267
1301	1060	194
2642	1624	2121
1938	1271	1557
2682	2084	279
1913	1271	370
1720	1444	1291
13856	10773	1496
1418	1060	464
2772	1624	1568
10752	7227	340
4088	2083	2858
13849	10733	1160
1944	1449	1560
1995	1271	999
1886	1082	1541
2749	2079	424
2735	1283	2098
1983	1271	1037
1897	1271	348
2144	1271	1608
2773	1271	2125
10746	7227	1138
2803	1626	481
13847	10733	2855
2743	1271	2132
2064	1065	1587
1993	1271	449
1008	111	236
1905	1283	352
1749	1271	1122
10739	7230	196
2856	1271	2210
2779	1271	2182
2846	1624	1385
1784	1271	1505
1364	1055	274
7239	1624	4142
13860	10733	2865
2754	1624	1500
2162	1271	1600
1982	1271	1567
1748	1271	185
2160	1271	1124
2335	1624	1336
13840	10773	58
2133	1271	198
1797	1271	1134
1833	1271	147
1921	1271	1165
2768	1271	2178
13858	1271	10770
2854	1624	2026
2509	1624	1919
13836	1624	10776
2659	983	2135
13844	10773	1517
10742	7227	207
10749	7227	291
2100	1271	1243
10632	983	7238
13852	1271	10763
2697	1624	1147
2621	983	2107
1871	1271	1537
1803	1271	1437
1825	1271	1520
1851	1271	1531
2681	1271	2142
7235	1271	4141
2864	1271	2134
2810	983	1775
2633	1624	2113
2386	1624	1024
1814	1271	192
1854	1271	1534
2431	1623	1383
10631	7227	62
2492	1724	1966
2744	1724	1561
2511	1724	1042
2631	1724	171
4093	1626	2732
13855	2601	10750
2651	1629	210
2782	0	1847
2751	1271	2136
1681	1283	67
2018	1271	421
2805	1283	2194
2316	1624	1013
2769	1271	1769
2256	1626	1744
1823	1271	1139
1438	1055	1190
2644	1624	1497
1408	983	216
2802	1626	1578
1714	1271	84
1707	1271	75
2867	1626	2106
2793	1271	2188
2389	1624	1866
2042	983	1582
1381	1055	372
2764	1724	1019
10747	7228	1314
2377	1724	1355
2819	1624	1188
1695	1271	1403
1994	1271	1175
1698	1272	74
2497	1624	1884
2647	1271	2124
2057	1271	159
2839	1271	2205
2646	1271	2123
2351	1724	1316
2380	1624	1359
2004	1271	1372
10740	7228	1503
2053	1283	504
1931	1272	390
2763	1271	1957
10649	7228	1041
2342	1724	1338
1893	1271	1542
2777	1271	1923
2055	1271	351
2056	1272	391
2192	1271	1351
2798	1626	1576
1697	1272	73
1890	1271	1157
2523	1624	1043
1434	982	507
10648	7228	1402
1751	1271	999
1684	1271	1015
2481	1626	70
2488	1724	1964
2627	982	1979
16031	10733	13868
2714	1626	1768
2453	1272	1933
2375	1624	1023
2863	1624	816
2792	2093	1181
2323	1283	1828
2694	1271	1780
1909	1271	1354
2870	1624	841
2007	982	1572
2571	1624	77
1276	982	56
1743	1271	1308
2726	2087	2163
2624	1624	55
10680	7230	78
2146	1271	1330
1690	1271	1038
2466	1624	1388
2043	1271	495
2804	1626	1143
1699	1271	1407
1989	1272	443
2395	1626	1363
1849	1271	1529
2641	1271	2119
2359	1624	1864
2663	1624	2014
2675	1626	2139
2655	1626	2131
2653	1626	1801
2339	1626	1014
1857	1272	304
2717	1624	1822
1275	982	53
2705	1626	1153
2731	1271	2165
2360	1626	1783
2770	1624	1794
2630	1623	167
1673	983	1379
10777	7227	705
4062	2835	2120
13837	10772	170
1689	1271	1397
1742	1271	992
2703	1271	2035
2059	1271	508
4091	2605	1795
1842	1271	1432
4112	2605	1930
2639	1626	1973
2471	1626	1948
4064	2605	1500
2737	1623	2168
3427	2605	1333
2671	1626	1518
2118	1271	1604
2052	1271	1421
2761	1272	1800
2022	1271	1574
3889	1272	2809
1687	1272	1396
2783	1271	2184
2698	1272	2147
2476	1272	1953
16032	1272	13869
2581	1272	2066
4095	1272	2860
4047	1626	2849
2582	1272	1900
3915	1272	2811
2868	1271	2216
1860	1283	1146
2287	1283	1791
2455	1283	1935
3538	1271	2718
2822	1271	2200
2759	1271	2177
1665	1283	1365
1713	985	1437
2484	1626	1960
2419	1626	1032
3469	2605	1004
2570	1626	1389
4104	2605	2180
2040	1283	494
2469	1626	1946
2740	1271	1840
2198	1271	845
13817	1626	10763
2531	1626	2006
2706	1626	2151
4073	2605	274
2393	1626	1892
2372	1626	1874
1904	1271	1547
2291	1283	1796
1725	1283	147
1677	1283	65
1799	1283	237
2247	1623	1733
2552	1626	2036
1996	1271	1134
2820	1271	1914
2423	1283	1912
1701	1283	1411
3578	1626	2732
4060	2605	2851
1694	1271	72
2313	1721	1821
13806	10733	1917
2060	1271	1045
2069	1271	1324
2037	1271	1580
2645	1626	192
2674	1629	269
2778	1721	457
2578	1626	1435
2432	1626	64
2746	1626	2113
2272	1626	1302
2501	1626	1978
2603	1626	2026
2739	1271	2169
2437	1626	1036
2406	1626	63
2505	1626	1405
1906	1282	354
1859	1271	1535
2061	1271	1584
2452	1271	1932
1640	1282	1320
2791	1626	1305
2812	1719	1344
1678	1282	1354
2324	1271	1831
2606	1626	1757
1680	1289	1028
3488	2601	1351
1834	1271	1000
2460	1271	1836
4098	2601	2861
2274	1719	1766
2478	1271	1955
2724	1271	1923
1685	1271	1337
2640	1719	1737
3698	2605	1764
4066	2601	2126
2628	1623	2110
4083	2601	1515
2587	1626	2094
2626	1626	1105
2774	1626	2098
4069	2601	1820
4087	2601	1426
2508	1271	1987
2329	1271	1838
18063	1626	16035
2433	1727	1384
13819	10734	2019
13813	1626	10759
4068	1626	2712
4094	2253	2172
3593	2253	1385
2629	1626	2111
2003	1271	1178
2656	1623	1511
1651	1283	1340
2648	1624	1362
1658	1283	1357
2330	1283	1843
3456	2607	1017
3641	2601	1943
3592	2253	996
4099	1271	2862
2416	1283	1815
4063	2607	1499
2459	1626	1939
2780	1623	1934
1928	1271	192
2758	1624	1174
2665	1271	2025
3583	2605	1920
1632	1283	1002
1704	1271	1419
1682	1271	1389
1696	1271	0
2757	1626	2176
4065	1623	2699
4051	2253	1115
3702	1283	2745
2379	1283	1881
1675	1271	1382
2472	1626	1949
1668	1272	1371
2760	1623	1333
1688	1283	68
3351	2607	1792
1662	1283	1026
2785	1271	1907
1670	1272	1033
2576	1283	2041
1925	1283	1552
1645	1283	1014
1829	1271	1037
2715	1271	1736
2708	1271	2153
2702	1626	2149
1655	1283	1352
2483	1283	1959
1654	1283	60
3654	2607	69
2373	1283	1827
2528	1624	1417
3317	2601	1306
2271	1271	1761
3325	2601	1776
2795	1289	2190
2610	1623	1001
2493	1624	1967
1671	1272	1375
3920	2601	1901
2806	1626	1947
2781	1272	1804
1676	1283	1034
3296	2601	1759
3625	2605	1930
3312	2601	1771
16034	2253	13871
2030	1271	1185
1639	1271	1319
2814	1626	1779
2649	1271	2125
1642	1271	54
2692	1623	1430
2765	1724	451
2669	1723	1760
2807	1283	2195
2343	1624	1856
3340	2601	1783
3645	1624	2679
2818	1283	2199
1679	1283	66
2546	1283	2027
3425	2601	2682
2447	1283	1910
2356	1623	1346
2427	1283	1914
4056	2601	183
2277	1623	1004
1683	1271	1390
1739	1283	1487
1634	1283	52
3830	2601	1421
3807	2253	2009
16033	1624	13870
1793	1272	1133
1661	1271	1025
4075	1623	2852
2480	1271	1956
2290	1624	1318
1648	1283	58
3443	2601	1335
2366	1283	1734
1657	1283	1354
2382	1624	1882
3507	2605	1879
1644	1271	55
2622	1624	1485
1754	1283	1123
2302	1271	1808
2689	1624	1530
2311	1624	1819
3354	2253	1794
2668	1283	2136
3323	2601	1775
3894	2607	1393
2464	1624	1393
10638	1272	7240
2285	1624	1789
3526	2605	1896
13865	1271	10779
3640	2601	1942
2771	1624	2179
2306	1624	1809
2275	1624	1767
4096	2253	2767
10624	2601	7234
3305	2605	1301
2657	1720	2133
13794	1720	10749
15981	13835	2748
3509	2607	1880
4108	2607	2185
3471	1720	2695
3623	2607	1300
3761	1720	2775
3692	2605	1367
3415	2605	2678
4074	2607	2672
2722	1623	2160
3610	1623	2738
13789	1720	10746
4100	2607	1781
3863	1623	2803
3799	1624	2787
13821	1629	10764
2838	1624	1900
2371	1629	1873
2575	1624	2064
2365	1624	1350
3563	1629	2727
2289	1626	1007
2399	1629	1028
2617	1626	993
2616	1283	2106
1883	1283	1539
3344	2253	53
2304	1624	1324
2519	1629	1314
2369	1283	1869
1691	1283	1039
2544	1271	2026
4145	1271	2879
2799	1624	479
15969	1624	13850
2443	1624	1388
2392	1624	1891
3788	1629	2776
1643	1283	1323
2602	1626	2102
2358	1624	1347
3660	1629	2745
2301	1629	1010
2421	1629	1296
2320	1283	1750
2310	1624	1817
2352	1624	1344
2442	1629	1926
2295	1283	1801
2281	1271	1782
2383	1629	1361
2385	1624	1884
2666	1624	1934
13815	1629	10761
2276	1629	1304
1732	1283	1484
2563	1283	2045
10629	1629	7237
2686	1629	2143
2336	1624	1850
2332	1624	1846
1641	1271	1292
19821	1624	18065
2357	1624	1836
2542	1629	2023
2595	1629	2098
2594	1623	1099
2278	1629	1770
2650	1283	2127
2725	1629	2162
2495	1626	1000
2553	1629	2011
2333	1629	1848
2637	1624	1121
3630	2607	1936
2801	1629	2193
2597	1626	1476
2468	1624	1945
2364	1629	1349
2532	1629	2008
4039	1626	2815
2688	1629	2144
3343	1624	2654
2608	1624	1378
2307	1629	1327
10659	1629	7244
2486	1629	1962
3848	2607	1379
1672	1283	1362
2537	1629	1854
2551	1624	2034
2414	1624	1373
2435	1624	1918
2482	1283	1958
3750	1629	2772
2693	1629	1964
2378	1624	1356
2318	1629	1328
3475	1629	2697
2457	1629	1391
2559	1624	1876
2569	1629	2049
2412	1629	1875
13788	1629	10743
2470	1629	1947
2817	1623	1385
2355	1629	1345
2293	1629	1798
3590	1629	2735
2309	1283	1816
2269	1629	1758
2398	1629	1898
6896	1629	4067
2808	1629	1020
13779	2256	10739
2418	1629	1374
2840	1271	2206
2543	1283	2024
2347	1624	1311
10626	1623	7235
2284	1629	1787
2288	1629	1762
2462	1629	1839
6997	1624	4090
13781	1629	10741
3423	2256	2680
2279	1629	1772
3319	2605	1308
2246	1624	1711
2516	1623	1413
2405	1624	1315
13796	1283	10751
4135	2253	1001
4034	1623	2843
2502	1283	1981
4021	2601	1441
3318	2607	1774
2420	1624	1764
3703	2601	1984
1674	1283	1380
2270	1623	1003
3407	1718	2675
1837	1283	1523
4116	2256	1740
2441	1626	990
3402	1283	2673
2250	1623	1294
2341	1623	1855
15941	1623	13842
1703	1271	1292
2701	1271	1692
2334	1629	59
2517	1271	1874
2500	1272	1977
13785	1271	10745
2325	1271	1832
2407	1272	1903
1646	1272	1331
7258	1272	4149
3303	1718	2645
2296	1629	1738
10640	1272	7241
10766	1271	7262
2548	1272	1759
3768	1718	2778
2300	1623	1807
2721	1624	1899
15973	1271	13854
2402	1272	1901
6934	1718	4073
2473	1271	1838
2841	0	1842
15946	13835	2658
3376	1271	2664
3752	1272	2773
1706	1271	1423
10647	1272	7243
2683	1271	2046
2337	1723	1337
1902	1272	351
13839	1720	10777
1638	1272	1317
2614	1723	1481
3907	2253	2047
1633	1272	1305
2328	1272	1836
2353	1272	1861
15961	13835	61
6980	1272	4084
6925	1271	4072
1708	1272	1424
3573	1272	2730
1663	1272	1362
3597	1272	2707
2485	1629	1961
1660	1272	1314
4079	1271	2854
13816	1271	10762
3833	2253	2021
3771	2253	2000
13787	1718	10680
19819	18062	1760
4109	2256	2741
15967	13835	1367
2436	1624	1035
2249	1626	1734
16029	13835	2844
3452	1720	2624
2354	1624	1757
1669	1272	1372
2428	1720	1381
3342	2256	1784
2660	1271	1942
3462	2606	1823
4115	1271	2869
3693	1271	2745
4101	1718	2863
1709	1271	1427
2716	1271	2159
3655	2587	2744
4058	2606	2805
3244	2256	1735
3390	2607	1811
3490	2601	2700
15976	1271	13850
13812	2587	10649
4143	2256	2815
16030	13835	1746
2522	1271	2001
2434	1623	1762
2786	1271	2186
2314	1271	1822
3388	2601	2670
2565	1271	1971
3685	2601	2753
2044	1271	1583
2429	1271	1916
3700	2607	1934
3795	2607	1418
2533	1271	1920
2719	1271	1984
2338	1271	1852
19820	18062	1005
2062	1271	1187
3476	2256	1862
3335	2607	1313
2394	1624	1894
1712	1271	1044
6942	1718	3578
3461	2601	1854
4082	2839	2856
4086	1623	2857
2319	1271	1826
2813	1271	2182
13790	2587	10747
1653	1271	1348
16028	13835	10770
6888	2247	4063
6900	2247	4068
3241	2247	2626
4105	2247	2806
15934	2247	13837
2467	1624	1944
2404	1624	1366
3324	2253	1310
2534	1623	2010
3396	2253	1012
3854	1629	2800
3416	1271	2679
3515	2253	1887
3843	2601	1422
3870	1624	2743
2498	1624	1975
4132	2253	2204
4040	2253	1479
4103	2601	1926
1636	1271	1006
2589	1626	1294
2561	1624	1818
3326	2601	1777
1667	1271	1030
2401	1624	1899
2390	1629	1888
3468	2253	1858
3677	1271	2750
2796	1271	2191
3360	2606	1799
3898	2247	1928
2567	1629	2046
19848	18063	2740
3836	2606	2022
4081	2601	2158
13841	1629	10750
3478	2253	1866
1647	1271	1332
24770	2253	23742
2415	1624	1736
3431	2253	2684
3674	2253	1968
2374	1624	1875
4114	2601	2192
3680	2253	1970
4102	2256	2864
3310	2601	1768
3856	2601	2029
3329	2601	1779
19826	18063	2582
2568	1271	2048
2410	1629	1909
3370	2601	1802
4147	1629	2748
2752	1271	2173
2312	1629	1820
15965	13835	2717
4121	2606	2198
2376	1623	1876
2499	1623	1976
4076	2256	2146
3695	2606	2706
3375	2253	1805
2321	1723	1827
19827	18063	3427
2363	1623	1867
3383	1623	2667
3899	2256	2043
3569	2601	1913
1888	1271	1156
3883	2253	1018
2490	1629	1399
3760	2247	2774
3422	2247	1834
3901	2253	1414
18027	2606	16032
15995	1623	13863
6895	2606	4066
3498	2247	2702
19829	18063	2274
2503	1623	1982
3484	1629	2335
3257	2247	2459
2248	1626	990
2283	1623	1786
2294	1623	1008
1666	1271	1029
2604	1624	2103
2422	1623	1376
2317	1629	1825
13784	1623	10744
2507	1623	1406
3465	1624	2646
3455	2601	2690
13805	1623	10755
3639	2256	1941
2536	1623	2012
10645	1271	7242
2315	1624	1824
2599	1623	2100
2586	1624	1795
2496	1629	1974
3896	2253	1309
1649	1271	1016
2876	1626	2218
3433	2256	1839
15983	13835	2754
2562	1623	1431
3491	2253	1871
2326	1623	1835
3333	2253	1312
2520	1623	1999
2577	1623	2065
3247	2247	2629
13783	1629	10743
3814	2253	1770
3841	2253	2025
2613	1624	1015
2273	1629	1765
2489	1271	1965
13791	1629	10748
19824	1629	18065
4106	1271	2729
3869	2253	1425
3684	2256	1973
4092	2256	1979
2397	1629	1897
3751	2253	1412
19852	18063	4064
4122	2256	2747
2362	1623	1789
19823	18063	2698
1656	1271	1353
3874	2253	1426
19822	18063	3915
3518	1623	2709
4138	2253	2165
15966	13835	10754
2564	1271	1929
2449	1629	1684
3605	1629	2380
3398	1623	2672
15950	13835	1814
2298	1271	1806
3435	2256	1841
3885	1629	2770
3419	2256	1328
3489	1629	2694
2652	1623	2128
15954	13835	2677
15939	13835	13840
3393	2601	1815
3487	2601	2699
7227	1623	4140
3412	2256	2676
15959	13835	1681
2574	1624	1292
3975	2256	2815
15944	13835	1780
15984	1623	13859
3405	2247	2674
19825	18063	7239
2440	1623	1386
7009	2603	4095
3347	2601	1314
2368	1624	1868
2510	1623	1990
1650	1271	1339
2728	1720	1977
3553	2256	1911
4059	2256	2732
4113	2256	2866
2391	1623	1889
3399	2256	57
4061	2247	2118
7013	2606	4098
3386	2247	1325
3690	2247	992
3555	2247	2726
13795	1624	10750
3607	2595	1336
3350	2608	1315
3497	1624	2272
2268	1623	1757
3765	2595	1998
19853	1629	18067
2370	1629	1870
2388	1623	1886
3672	2253	2749
3699	2608	2740
13780	1623	10740
3541	2246	1368
3586	2246	1758
2409	1623	1908
13802	1629	10752
10674	1629	7246
6943	2611	3323
2451	1725	1668
3711	1725	2760
3666	2595	1963
4010	2608	2071
13823	1624	10765
3996	2616	2068
3314	2601	1773
2687	1623	2064
3696	1623	2659
2345	1623	1857
13862	2253	10680
3356	1624	2552
2579	1623	1436
4120	1626	2871
4124	2601	2177
15986	1623	13858
3330	2601	1311
2477	1623	1954
2327	1624	1330
2558	1271	2039
2789	1271	1981
13807	2601	10756
2280	1623	1707
3377	2602	1641
7019	4039	1408
3998	2602	2631
7230	4039	4074
6907	2602	3610
3348	2602	2637
3725	2253	1994
3714	1271	2762
7010	2602	4096
7045	2594	3475
13800	2246	10624
3485	2587	1020
6899	2602	3590
6951	1725	3340
3686	1725	2692
7014	1725	4099
3397	2611	2366
19830	18063	1658
2426	1725	1739
2591	1626	2095
2593	1626	1865
2592	1623	2096
3525	2253	1895
3306	1623	2646
3349	2601	1748
6915	2601	4071
3917	2253	2805
3528	1624	2712
3420	1626	2380
7000	4039	2544
3657	2611	2343
18021	1623	16031
1722	1445	1104
3633	2587	1304
3620	2603	2742
2348	1624	1860
3434	2601	1840
13799	2603	10648
3459	2601	1853
3545	2603	1906
3424	1623	2681
15985	13835	1983
2580	1623	1329
15948	13835	1011
15960	13835	2627
1635	1271	1307
3492	2587	1872
4148	2601	1309
3710	2606	2472
3504	2246	2336
1686	1271	1395
19828	18063	2330
3575	2603	1915
3474	1623	2696
10726	1623	7249
2381	1623	1360
2361	1623	1865
15987	13835	1367
15971	13835	13852
3675	2603	1969
15943	13835	1778
3652	2606	1294
7226	1626	4107
2252	1626	993
1027	0	344
1021	106	319
1370	1055	358
1031	0	362
1494	1055	703
1416	1055	461
1322	1054	248
1753	1054	1494
1009	0	242
1342	1055	1145
1728	1284	57
2340	1629	1018
3251	2253	992
4020	1629	2824
2448	1629	1929
3591	2590	1646
2474	1283	1951
2251	1283	1737
3873	2256	2032
3826	2616	2352
3243	1283	2628
6984	2603	3538
2560	1283	2042
3722	2591	2763
3266	2592	2631
3656	2253	2546
1637	1283	1316
1710	1283	1429
2425	1629	1378
3550	1629	2723
2458	1283	1937
3638	2614	2721
13803	1629	10753
13833	1623	10775
3499	2256	2703
3408	2597	2553
3380	1623	2665
3571	1283	2729
3783	2609	2304
3248	2256	1738
2303	1623	1685
7003	2253	4087
3534	2590	2402
2322	1624	1015
3577	2608	2519
13811	1629	10757
3782	2253	2735
2346	1283	1859
3764	2603	1890
3681	2603	2751
3847	1283	2724
2494	1283	1972
3315	2256	2648
3721	2592	1993
3307	2256	2647
3436	2610	1665
2535	1629	2011
3400	1722	2582
2545	1283	1948
3313	2594	2462
6908	2603	4070
4117	2591	2870
3392	2610	2671
3609	2610	2389
3994	2592	1698
2266	1629	1755
2444	1283	1927
4123	2593	1713
2491	1283	1954
2286	1629	1790
3853	2594	2799
2439	1283	1760
2566	1283	1909
3371	1623	2661
3426	1624	2395
2530	1722	2005
3717	2591	1989
3697	2597	2320
2400	1629	1320
13782	1283	10742
1295	1054	1011
989	0	160
2643	2082	2122
3821	2610	1707
4014	2610	1810
2514	1624	1996
3796	2614	2786
3929	2592	2058
18030	16029	1663
3825	2587	2793
3598	1624	2737
3926	2592	2055
3486	1624	2675
3527	2587	2711
3781	2616	2355
2454	1624	1934
3927	2593	2056
3912	2594	2399
4009	2593	2053
3884	2616	2808
2557	1722	1785
7119	1624	4095
18066	16029	2334
2555	1629	1428
3984	2253	2339
2387	1624	1885
3479	1283	2344
7012	2587	4097
3341	2587	1678
3551	1624	2476
15932	1624	13806
3851	2603	2531
3246	2587	1736
4111	2256	2868
3576	1624	2731
3331	2256	2302
3493	2256	1022
4038	2256	1711
3715	2592	1986
3451	1624	2689
4057	2603	2797
3546	2603	1907
3374	2603	2663
2350	1623	1343
3716	2591	1988
13810	2256	10758
6964	1720	4080
15977	1623	13857
3558	2587	2313
3713	2592	1697
3373	2606	2662
3779	2590	1660
3596	2253	2406
16015	2256	13849
2445	1623	1831
3704	2603	2713
15980	2603	13858
3981	2606	2818
3789	2606	2783
3414	2246	1329
3705	2587	2757
2292	1623	1797
2549	1629	1942
3990	2246	2552
3612	2246	1035
6916	1624	4060
6913	2587	3702
6999	2606	4091
3755	2587	2427
3900	2617	2044
7098	2617	3376
22051	2590	19820
7255	2590	3907
4131	2617	1653
7259	4145	642
3931	2593	2745
6956	4039	2701
3322	1624	2651
2367	1726	1021
2525	1726	1416
2417	1726	1031
3628	2249	1328
3668	2226	1753
2424	1726	1322
3676	2249	1037
3357	2249	2656
3694	2249	1979
3242	2249	2627
3811	2249	1704
3522	2252	1027
3921	2247	1007
10774	7226	2207
2479	1624	1778
7037	2250	4103
4078	2252	1326
4019	2252	2073
2465	1624	1837
2513	1624	1643
3295	2587	1756
6981	1271	4085
3838	2252	1687
2526	1271	1998
7079	2590	3836
10671	7226	1997
3614	2610	1739
2554	1624	1672
3687	2252	2755
2331	1271	1844
3701	2252	1980
1702	1271	1414
3531	2610	1793
2413	1624	1370
3893	1624	2330
2299	1624	1670
4137	2587	1384
22037	16029	19827
3766	2252	2776
4136	2252	2025
3827	2253	2794
3709	2252	1985
3916	2591	2051
3913	2591	2050
3613	1624	2739
18043	2603	16034
3368	2603	1678
3719	2591	2697
7087	2603	4066
7011	2609	3680
3919	2610	2052
4002	2591	1438
15994	2250	13841
6839	2247	4047
3544	2252	2720
3767	2252	2777
[truncated: 23,344 more rows]
